# Supplementary material for: Myocardial protective effect and transcriptome profiling of Naoxintong on cardiomyopathy in zebrafish
Source: Chin Med. 2021 Nov 14;16:119. doi: 10.1186/s13020-021-00532-0 (PMC8591872; doi:10.1186/s13020-021-00532-0)
Supplement: Supplementary file 3 — Additional file 3: Table S2. DGEs of TFD+NXT vs. TFD. [file 13020_2021_532_MOESM3_ESM.xlsx]

## Sheet: Upregulated DEGs
Supplementary Table S2： DGEs of Terfenadine+NXT vs. Terfenadine
gene_id	Terfenadine+NXT	Terfenadine	log2FoldChange	pvalue	padj	gene_name	gene_chr	gene_start	gene_end	gene_strand	gene_length	gene_biotype	gene_description	tf_family
ENSDARG00000097973	147.557	1.38778e-17	10.2074	4.78997e-18	2.69547e-15	si:ch1073-190k2.1	15	46313082	46315233	+	731	protein_coding	-	-
ENSDARG00000116076	90.4058	1.38778e-17	9.50134	5.18668e-14	1.53306e-11	FO704772.2	7	7658	10618	-	635	protein_coding	-	-
ENSDARG00000089382	471.759	0.959075	8.76157	1.04678e-27	1.02103e-23	zgc:158463	5	824709	825920	-	1212	protein_coding	-	-
ENSDARG00000112702	51.9587	1.38778e-17	8.70373	3.9222e-10	4.70374e-08	BX537263.3	5	817016	822281	+	606	protein_coding	-	-
ENSDARG00000116751	46.7632	1.38778e-17	8.55211	2.27371e-09	2.21124e-07	BX537263.4	5	828663	833928	+	672	protein_coding	-	-
ENSDARG00000115161	40.5285	1.38778e-17	8.34625	1.50714e-08	1.17292e-06	CABZ01069162.1	KN149950.1	74	5493	+	4523	protein_coding	-	-
ENSDARG00000070314	38.4503	1.38778e-17	8.27054	2.92755e-08	2.10907e-06	FO681357.1	4	7415337	7503443	+	1831	processed_transcript	-	-
ENSDARG00000115199	32.2157	1.38778e-17	8.01619	2.40483e-07	1.26338e-05	dicp1.3-4	3	562333	697363	-	1450	protein_coding	-	V-set
ENSDARG00000088841	27.0201	1.38778e-17	7.7635	1.61305e-06	6.26842e-05	dnal4b	22	24973865	24984776	-	2843	protein_coding	-	-
ENSDARG00000114814	232.764	0.959075	7.74277	7.69703e-21	7.76657e-18	dicp1.1	3	580351	584950	-	414	protein_coding	-	V-set
ENSDARG00000109164	25.981	1.38778e-17	7.70719	2.40377e-06	8.66244e-05	CABZ01045617.1	KN150411.1	7221	10795	-	3564	pseudogene	-	-
ENSDARG00000092064	23.9028	1.38778e-17	7.58749	5.44527e-06	0.000167726	si:dkey-117n7.4	4	15954293	15964030	+	1593	protein_coding	-	Collagen
ENSDARG00000105545	21.8246	1.38778e-17	7.45696	1.26863e-05	0.000328547	si:dkey-165a24.10	7	22776174	22777850	-	568	protein_coding	-	-
ENSDARG00000076650	20.7855	1.38778e-17	7.38698	1.95811e-05	0.000459856	pde9al	15	22333778	22348626	+	1761	protein_coding	-	-
ENSDARG00000011283	20.7855	1.38778e-17	7.38698	1.95811e-05	0.000459856	si:dkey-110k5.10	5	23721515	23729590	-	999	protein_coding	-	-
ENSDARG00000058553	19.7464	1.38778e-17	7.31344	3.04594e-05	0.000660714	sprb	8	1065458	1070636	+	1409	protein_coding	-	adh_short
ENSDARG00000116654	19.7464	1.38778e-17	7.31344	3.04594e-05	0.000660714	si:dkey-261m9.6	25	35132090	35132464	+	375	protein_coding	-	Histone
ENSDARG00000097223	18.7072	1.38778e-17	7.23594	4.77659e-05	0.000929957	CR925728.2	15	42064183	42066345	-	698	lincRNA	-	-
ENSDARG00000111396	18.7072	1.38778e-17	7.23594	4.77659e-05	0.000929957	zgc:173552	25	36365567	36365977	-	411	protein_coding	-	Histone
ENSDARG00000095514	18.7072	1.38778e-17	7.23594	4.77659e-05	0.000929957	si:dkeyp-77c8.5	13	37227050	37229245	-	409	protein_coding	-	-
ENSDARG00000109737	18.7072	1.38778e-17	7.23594	4.77659e-05	0.000929957	CR354435.2	25	36333993	36334367	+	375	protein_coding	-	Histone
ENSDARG00000051735	18.7072	1.38778e-17	7.23594	4.77659e-05	0.000929957	si:ch211-113a14.18	25	36339867	36340516	+	650	protein_coding	-	-
ENSDARG00000097680	18.7072	1.38778e-17	7.23594	4.77659e-05	0.000929957	si:ch211-241f5.3	3	52475058	52496765	+	1783	protein_coding	-	7tm_2
ENSDARG00000102514	18.7072	1.38778e-17	7.23594	4.77659e-05	0.000929957	BX323596.2	5	42882679	42883761	-	744	protein_coding	-	-
ENSDARG00000069017	11628.7	86.6095	7.06683	1.37437e-38	4.02169e-34	elnb	21	40839857	40880353	-	6233	protein_coding	-	-
ENSDARG00000057939	58.1934	0.959075	5.74509	1.09629e-09	1.19255e-07	ythdf3	24	24285751	24300350	+	3099	protein_coding	-	YTH
ENSDARG00000092369	49.8805	0.959075	5.52321	9.38231e-09	7.67145e-07	si:dkeyp-77c8.3	13	37199298	37200120	-	538	protein_coding	-	-
ENSDARG00000052057	93.5231	1.92145	5.51376	4.48309e-12	8.92409e-10	pcolceb	7	50849142	50873496	+	2600	protein_coding	-	CUB
ENSDARG00000088885	178.73	3.84621	5.4919	9.01615e-16	3.25717e-13	si:ch1073-340i21.3	15	46329149	46336399	+	2068	protein_coding	-	-
ENSDARG00000087732	394.865	8.65806	5.49043	1.51277e-20	1.42796e-17	RF00017	3	30248739	30249036	+	298	misc_RNA	-	-
ENSDARG00000113393	130.931	2.88383	5.44328	6.10268e-14	1.76809e-11	CABZ01080601.1	18	5192343	5209258	-	3795	protein_coding	-	-
ENSDARG00000100781	37.4112	0.959075	5.10937	4.77852e-07	2.29605e-05	col28a2b	6	3640381	3675797	+	3426	protein_coding	-	VWA
ENSDARG00000101706	1047.43	30.7924	5.08231	3.70141e-22	5.41553e-19	csrp3	7	16548219	16562202	-	1456	protein_coding	-	LIM
ENSDARG00000058409	35.333	0.959075	5.02719	9.26662e-07	3.98179e-05	si:ch211-167j6.5	9	12894578	12903567	+	3431	protein_coding	-	Astacin
ENSDARG00000041030	33.2548	0.959075	4.94005	1.82875e-06	6.93171e-05	or111-1	15	31350122	31352129	-	1925	protein_coding	-	-
ENSDARG00000040261	32.2157	0.959075	4.89442	2.58666e-06	9.08655e-05	runx2a	17	5351922	5516693	+	1712	protein_coding	-	Runt
ENSDARG00000040257	116.384	3.84621	4.87353	2.98861e-12	6.18e-10	slc38a11	9	50000504	50032969	+	1959	protein_coding	-	Aa_trans
ENSDARG00000026616	31.1766	0.959075	4.8473	3.67596e-06	0.000122095	zgc:113425	14	46190807	46198373	-	1168	protein_coding	-	-
ENSDARG00000037570	140.283	4.80858	4.82989	4.26978e-13	1.02412e-10	polr1d	14	9077314	9085349	-	667	protein_coding	-	-
ENSDARG00000093073	30.1374	0.959075	4.79859	5.24925e-06	0.000163427	CR925713.1	10	11761380	11764439	-	1125	processed_transcript	-	-
ENSDARG00000095417	30.1374	0.959075	4.79859	5.24925e-06	0.000163427	or125-4	21	21685228	21687545	+	2318	protein_coding	-	-
ENSDARG00000051899	28.0592	0.959075	4.69593	1.08654e-05	0.000289303	exoc3l1	25	14425834	14433503	-	2817	protein_coding	-	-
ENSDARG00000078492	27.0201	0.959075	4.64173	1.57535e-05	0.000389998	swi5	10	10728870	10737250	+	1682	protein_coding	-	-
ENSDARG00000099870	681.659	27.9053	4.60409	1.08321e-18	7.20382e-16	tnni4a	4	7391110	7409313	+	5524	protein_coding	-	-
ENSDARG00000031952	4898.37	228.077	4.42394	2.34826e-20	2.08226e-17	mb	1	55137943	55145085	+	1490	protein_coding	-	-
ENSDARG00000063437	103.914	4.80858	4.39738	8.52109e-11	1.26571e-08	wnt9a	2	3201345	3271007	+	1147	protein_coding	-	wnt
ENSDARG00000031698	141.322	6.73332	4.36557	5.04433e-12	9.7753e-10	mylk2	23	32039386	32060885	+	3825	protein_coding	-	Pkinase
ENSDARG00000109233	120.54	5.77096	4.35433	2.64679e-11	4.37572e-09	bmp10l	10	563252	566607	+	1221	protein_coding	-	TGFb_propeptide
ENSDARG00000044276	553.849	28.8677	4.25589	1.68688e-16	7.47901e-14	spp1	10	15120711	15128771	-	1503	protein_coding	-	-
ENSDARG00000092060	57.1543	2.88383	4.24914	5.55554e-08	3.69469e-06	tbx5b	5	23151169	23161715	+	1636	protein_coding	-	T-box
ENSDARG00000021720	866.621	46.1902	4.22595	2.23479e-17	1.18899e-14	col7a1	6	40184235	40312091	-	10973	protein_coding	-	VWA
ENSDARG00000101816	1552.43	83.7224	4.21068	3.38871e-18	1.94432e-15	col5a3b	1	59252435	59287507	-	5692	protein_coding	-	Collagen
ENSDARG00000094861	162.104	8.65806	4.20663	1.24253e-12	2.73376e-10	si:dkey-163f12.11	8	21426001	21433029	+	247	protein_coding	-	-
ENSDARG00000045799	37.4112	1.92145	4.19472	2.92973e-06	0.00010074	acanb	25	19213872	19224298	-	4262	protein_coding	-	Xlink
ENSDARG00000091972	54.037	2.88383	4.1684	1.17191e-07	6.85582e-06	si:dkey-58f10.7	5	38726854	38736348	+	1286	protein_coding	-	-
ENSDARG00000093000	35.333	1.92145	4.11254	5.52293e-06	0.000169405	si:dkeyp-77c8.2	13	37186303	37189560	-	343	protein_coding	-	-
ENSDARG00000024847	253.546	15.3946	4.03049	1.75147e-13	4.38048e-11	col5a2b	6	11438972	11495601	+	4896	protein_coding	-	Collagen
ENSDARG00000083118	33.2548	1.92145	4.02539	1.05718e-05	0.000283031	NC_002333.20	MT	4781	4854	+	74	Mt_tRNA	-	-
ENSDARG00000052428	47.8023	2.88383	3.99196	5.57417e-07	2.64362e-05	si:dkey-43k4.3	6	21576164	21582444	-	1084	protein_coding	-	-
ENSDARG00000095901	668.151	42.3408	3.97596	1.21623e-15	4.18698e-13	col18a1b	6	20678890	20707846	-	3571	protein_coding	-	Collagen
ENSDARG00000021633	121.579	7.69569	3.95932	7.62278e-11	1.14978e-08	sh3bgr	15	5923851	5958803	+	832	protein_coding	-	-
ENSDARG00000003706	650.486	42.3408	3.93731	2.15845e-15	7.17735e-13	ryr2b	17	20009132	20118244	-	20050	protein_coding	-	SPRY
ENSDARG00000025033	45.7241	2.88383	3.928	1.25988e-06	5.1275e-05	stx5a	14	8594367	8616663	+	3477	protein_coding	-	SNARE
ENSDARG00000058880	45.7241	2.88383	3.928	1.25988e-06	5.1275e-05	cldnj	15	2631421	2632891	-	1471	protein_coding	-	-
ENSDARG00000005128	44.685	2.88383	3.89492	1.66269e-06	6.42716e-05	rnaseh2b	9	29671553	29679172	+	1122	protein_coding	-	-
ENSDARG00000026165	3250.34	223.265	3.86299	1.33645e-16	6.11049e-14	col11a1a	24	28764021	28893303	-	6999	protein_coding	-	Collagen
ENSDARG00000071670	2044.97	141.464	3.85235	2.76655e-16	1.19051e-13	tma7	22	5663529	5668138	+	1275	protein_coding	-	-
ENSDARG00000012422	2209.15	155.9	3.8237	3.9489e-16	1.6049e-13	col11a2	19	7179740	7225206	-	8059	protein_coding	-	Collagen
ENSDARG00000075521	382.396	26.943	3.8207	1.19749e-13	3.12866e-11	cpz	1	40801448	40818900	+	3852	protein_coding	-	Fz
ENSDARG00000102710	54.037	3.84621	3.7684	4.68596e-07	2.25899e-05	CR848032.1	7	26613183	26616177	+	775	lincRNA	-	-
ENSDARG00000078636	119.501	8.65806	3.76711	3.05078e-10	3.81504e-08	BX322577.1	18	42773594	42778763	+	2045	processed_pseudogene	-	-
ENSDARG00000037845	4207.36	316.614	3.73158	6.81132e-16	2.58848e-13	col9a3	23	495514	524780	-	3113	protein_coding	-	Collagen
ENSDARG00000069450	99.7578	7.69569	3.67424	6.27288e-09	5.49572e-07	gja5b	1	47414734	47431453	-	2801	protein_coding	-	Connexin
ENSDARG00000037954	62.3498	4.80858	3.66157	2.49091e-07	1.30159e-05	tnnt1	3	32157140	32170878	-	1282	protein_coding	-	-
ENSDARG00000052192	49.8805	3.84621	3.6532	1.27052e-06	5.16246e-05	s1pr5b	6	140121	141697	-	1577	protein_coding	-	7tm_1
ENSDARG00000092718	73.78	5.77096	3.64704	7.77869e-08	4.85313e-06	gbgt1l2	5	23738167	23749348	-	1488	protein_coding	-	-
ENSDARG00000012388	2171.74	176.109	3.62334	6.28538e-15	1.93603e-12	cox4i1l	24	28231602	28245872	-	782	protein_coding	-	COX4
ENSDARG00000101592	107.032	8.65806	3.6083	1.79415e-09	1.81788e-07	prp	KN150214.1	31556	144310	-	4869	protein_coding	-	VWA
ENSDARG00000076126	294.071	24.0559	3.60464	3.86485e-12	7.78753e-10	actc1a	19	47549568	47555956	-	1425	protein_coding	-	Actin
ENSDARG00000012234	881.168	73.1364	3.58843	5.49428e-14	1.60774e-11	psme3	12	27206736	27212880	-	1922	protein_coding	-	-
ENSDARG00000102867	193.278	16.357	3.55235	6.1456e-11	9.41531e-09	srfb	13	51909828	51922290	-	780	protein_coding	-	SRF-TF
ENSDARG00000077606	45.7241	3.84621	3.52799	4.66319e-06	0.00014913	arsia	14	973103	976912	-	2247	protein_coding	-	Sulfatase
ENSDARG00000003259	1172.12	102.007	3.52071	6.80679e-14	1.93379e-11	loxa	10	7738540	7756876	-	1930	protein_coding	-	-
ENSDARG00000071049	44.685	3.84621	3.49492	6.09357e-06	0.000182695	si:dkey-119m7.4	20	305035	318532	+	1622	protein_coding	-	Sugar_tr
ENSDARG00000030262	171.456	15.3946	3.46641	2.57578e-10	3.26288e-08	si:ch211-220i18.4	23	9908940	9925568	-	1417	protein_coding	-	Pkinase
ENSDARG00000103659	281.602	25.9806	3.43168	2.68092e-11	4.38263e-09	bco1l	7	65240227	65252938	+	2563	protein_coding	-	RPE65
ENSDARG00000071095	84.1711	7.69569	3.42947	7.79499e-08	4.85313e-06	abi3bpb	22	28446365	28482973	+	4075	protein_coding	-	fn3
ENSDARG00000095826	42.6068	3.84621	3.4264	1.04861e-05	0.000281509	smdt1a	3	1186540	1190132	-	534	protein_coding	-	-
ENSDARG00000035095	145.479	13.4699	3.42055	9.79919e-10	1.07535e-07	tdgf1	10	1955475	1961930	-	1790	protein_coding	-	-
ENSDARG00000006939	41.5677	3.84621	3.39088	1.38101e-05	0.000351708	tbx6l	5	42280372	42297333	+	3080	protein_coding	-	T-box
ENSDARG00000083046	112.227	10.5828	3.39083	5.77232e-09	5.07236e-07	NC_002333.19	MT	3726	3802	+	77	Mt_tRNA	-	-
ENSDARG00000028213	5112.42	487.915	3.38896	8.16641e-14	2.25439e-11	ttn.2	9	42894845	43073960	-	98586	protein_coding	-	Pkinase
ENSDARG00000053857	353.301	33.6795	3.38597	1.03451e-11	1.88023e-09	ccdc187	23	30013240	30045733	-	2833	protein_coding	-	-
ENSDARG00000073699	3559.99	340.673	3.38492	1.01612e-13	2.70307e-11	col9a1a	11	11274940	11301357	-	2893	protein_coding	-	Collagen
ENSDARG00000092522	50.9196	4.80858	3.37004	3.21674e-06	0.000108945	nnt2	18	5543677	5557060	+	2665	protein_coding	-	-
ENSDARG00000041589	777.257	75.0611	3.37002	1.11975e-12	2.48229e-10	adprhl1	1	200294	206208	-	1538	protein_coding	-	-
ENSDARG00000060813	1034.96	100.083	3.36863	5.93391e-13	1.40031e-10	plekha7a	18	27101096	27307129	+	6200	protein_coding	-	PH
ENSDARG00000099525	934.163	90.4589	3.36649	7.02416e-13	1.64433e-10	si:ch1073-13h15.3	12	3220285	3237561	-	1845	protein_coding	-	Amino_oxidase
ENSDARG00000043079	406.295	39.4537	3.36005	8.54158e-12	1.58192e-09	MMP23B	8	53928472	53946034	+	1116	protein_coding	-	ShTK
ENSDARG00000096859	40.5285	3.84621	3.35447	1.82365e-05	0.000436804	si:ch211-286b4.4	15	22164549	22251089	-	13203	protein_coding	-	-
ENSDARG00000041019	40.5285	3.84621	3.35447	1.82365e-05	0.000436804	or111-11	15	31417886	31419805	-	1808	protein_coding	-	-
ENSDARG00000013422	2005.48	197.281	3.34478	2.94702e-13	7.18631e-11	slc8a1a	11	30535943	30612166	-	4173	protein_coding	-	Na_Ca_ex
ENSDARG00000101385	9223.14	908.467	3.34357	1.10463e-13	2.91206e-11	f8	14	1007169	1040736	+	5516	protein_coding	-	F5_F8_type_C
ENSDARG00000111290	49.8805	4.80858	3.34037	4.10875e-06	0.00013407	ERG28	17	51934501	51938663	-	1202	protein_coding	-	-
ENSDARG00000068916	68.5845	6.73332	3.32385	6.00228e-07	2.80126e-05	ppp1r35	20	54512067	54522660	-	1059	protein_coding	-	-
ENSDARG00000095608	586.061	58.7009	3.31675	3.7633e-12	7.70081e-10	si:dkey-57k2.6	2	37463416	37465517	-	526	protein_coding	-	-
ENSDARG00000078068	48.8414	4.80858	3.31007	5.25939e-06	0.000163427	abcg4b	15	23487730	23508214	-	3126	protein_coding	-	ABC2_membrane
ENSDARG00000033537	258.742	25.9806	3.30959	1.2927e-10	1.79275e-08	p4ha1a	12	9542124	9585670	+	2310	protein_coding	-	-
ENSDARG00000045142	1278.11	128.953	3.30779	9.01352e-13	2.06057e-10	hbae5	12	20342451	20353541	+	1262	protein_coding	-	-
ENSDARG00000078419	123.657	12.5075	3.2922	6.83797e-09	5.93747e-07	filip1a	17	50013594	50022827	-	6674	protein_coding	-	-
ENSDARG00000090570	84.1711	8.65806	3.2621	7.79499e-08	4.85313e-06	naa40	4	75165958	75172216	-	2589	protein_coding	-	-
ENSDARG00000105460	65.4672	6.73332	3.25687	1.10507e-06	4.60634e-05	si:ch73-54f23.4	16	10397440	10404383	-	1626	protein_coding	-	SPRY
ENSDARG00000100818	156.909	16.357	3.25181	2.27456e-09	2.21124e-07	si:ch73-97h19.2	6	25213934	25228496	+	1551	protein_coding	-	Aminotran_1_2
ENSDARG00000077045	156.909	16.357	3.25181	2.27456e-09	2.21124e-07	scg5	19	47523730	47527192	-	1628	protein_coding	-	-
ENSDARG00000031483	229.646	24.0559	3.24806	3.90599e-10	4.70359e-08	col9a1b	13	39119460	39160018	-	3013	protein_coding	-	Collagen
ENSDARG00000089640	46.7632	4.80858	3.2475	8.67405e-06	0.00024036	si:dkey-117n7.5	4	15968483	15974910	+	1017	protein_coding	-	Kunitz_BPTI
ENSDARG00000040306	841.682	88.5342	3.24709	3.79018e-12	7.70196e-10	otomp	2	41504752	41518340	-	1149	protein_coding	-	-
ENSDARG00000068738	256.663	26.943	3.24574	2.45405e-10	3.12219e-08	cox5b2	13	50375800	50378038	+	522	protein_coding	-	-
ENSDARG00000015628	165.222	17.3193	3.24438	1.91007e-09	1.9011e-07	psmd10	14	28464736	28469244	+	1287	protein_coding	-	-
ENSDARG00000060526	37.4112	3.84621	3.23936	4.26833e-05	0.00086031	bmp3	5	39667272	39673477	+	1601	protein_coding	-	-
ENSDARG00000089586	91.4449	9.62042	3.23156	5.98252e-08	3.91634e-06	ncam3	16	44920012	44945224	-	2178	protein_coding	-	I-set
ENSDARG00000101088	82.0929	8.65806	3.22609	1.11132e-07	6.59625e-06	si:ch73-359m17.5	19	48339349	48340774	-	592	protein_coding	-	-
ENSDARG00000027749	213.021	23.0935	3.19828	8.21293e-10	9.20792e-08	hirip3	3	15193521	15210491	-	1948	protein_coding	-	-
ENSDARG00000056322	820.9	89.4965	3.19545	7.57118e-12	1.43862e-09	ldb3a	13	22476742	22552687	+	6806	protein_coding	-	LIM
ENSDARG00000055313	62.3498	6.73332	3.18661	2.06249e-06	7.66868e-05	slc12a10.1	7	4425348	4461104	-	3102	protein_coding	-	AA_permease
ENSDARG00000019096	25286.7	2778.34	3.18603	9.39746e-13	2.13169e-10	myl7	8	40457107	40464935	-	1337	protein_coding	-	-
ENSDARG00000098453	44.685	4.80858	3.18209	1.86809e-05	0.000443393	pank4	11	15878343	15915788	+	3216	protein_coding	-	Fumble
ENSDARG00000100694	44.685	4.80858	3.18209	1.86809e-05	0.000443393	tnnt2b	6	54761141	54796072	-	1162	protein_coding	-	-
ENSDARG00000109848	44.685	4.80858	3.18209	1.86809e-05	0.000443393	FO681286.1	1	160302	201004	-	297	protein_coding	-	-
ENSDARG00000076075	1922.36	211.717	3.18189	2.55746e-12	5.38392e-10	myh7ba	11	25181886	25213689	-	7314	protein_coding	-	Myosin_head
ENSDARG00000011615	4568.97	507.162	3.17102	1.72366e-12	3.73613e-10	mybpc3	7	31838320	31899925	+	5870	protein_coding	-	I-set
ENSDARG00000063372	52.9979	5.77096	3.17068	5.70285e-06	0.000172929	zpld1b	15	19783352	19793361	+	1298	protein_coding	-	Zona_pellucida
ENSDARG00000021184	474.876	52.9268	3.16236	5.1576e-11	7.98527e-09	rbfox1l	16	31900127	31919568	-	2232	protein_coding	-	RRM_1
ENSDARG00000054055	43.6459	4.80858	3.14824	2.42341e-05	0.000549294	ostn	15	36228835	36249087	-	1961	protein_coding	-	-
ENSDARG00000108475	605.804	68.3246	3.14596	2.80304e-11	4.50674e-09	otos	24	26302781	26304386	-	760	protein_coding	-	-
ENSDARG00000024492	3803.14	437.872	3.11824	3.88551e-12	7.78753e-10	col9a2	19	38422059	38467554	+	3866	protein_coding	-	Collagen
ENSDARG00000080329	50.9196	5.77096	3.1131	9.10742e-06	0.000251179	NC_002333.3	MT	10939	11008	+	70	Mt_tRNA	-	-
ENSDARG00000038608	266.015	30.7924	3.10553	7.85969e-10	8.84578e-08	sdhc	2	44192652	44199840	-	1032	protein_coding	-	-
ENSDARG00000033126	157.948	18.2817	3.10201	7.46192e-09	6.36591e-07	prkrip1	5	59234421	59248274	+	884	protein_coding	-	-
ENSDARG00000035871	4450.51	521.597	3.09265	4.96529e-12	9.68629e-10	rpl30	19	32855139	32860780	+	681	protein_coding	-	-
ENSDARG00000018441	813.626	95.2707	3.09254	2.76141e-11	4.48913e-09	heg1	9	38684871	38707510	+	4550	protein_coding	-	EGF_CA
ENSDARG00000068417	196.395	23.0935	3.08111	3.45564e-09	3.16987e-07	foxl2b	2	58256276	58257624	-	1265	protein_coding	-	Fork_head
ENSDARG00000067975	1619.98	192.469	3.07242	1.27741e-11	2.27925e-09	atp5if1a	19	84052	85593	-	534	protein_coding	-	-
ENSDARG00000094815	153.791	18.2817	3.06357	1.26616e-08	1.00136e-06	CU179758.1	13	7322245	7340412	+	1392	lincRNA	-	-
ENSDARG00000098584	562.162	67.3622	3.05855	8.88009e-11	1.31237e-08	NDUFA13	KN149883.1	2235	5187	-	263	protein_coding	-	-
ENSDARG00000055715	152.752	18.2817	3.0538	1.40917e-08	1.10255e-06	capn8	22	26400519	26435494	+	2341	protein_coding	-	Peptidase_C2
ENSDARG00000103824	88.3276	10.5828	3.04577	2.32806e-07	1.2319e-05	hint1	10	7636811	7640797	+	564	protein_coding	-	HIT
ENSDARG00000045864	643.212	78.9106	3.02494	1.05386e-10	1.497e-08	lmod2b	4	4115778	4119425	-	1839	protein_coding	-	-
ENSDARG00000039133	688.933	84.6847	3.02226	7.96986e-11	1.19597e-08	lamb4	25	31633322	31702970	-	6090	protein_coding	-	Laminin_EGF
ENSDARG00000103638	47.8023	5.77096	3.02218	1.86467e-05	0.000443393	CR936977.2	15	14861335	14964241	+	2305	protein_coding	-	V-set
ENSDARG00000038891	109.11	13.4699	3.00592	9.74662e-08	5.89268e-06	AL954146.1	23	37444933	37453984	+	681	protein_coding	-	Trypsin
ENSDARG00000069464	131.97	16.357	3.00231	3.87189e-08	2.6976e-06	cox7a1	15	20403084	20405796	+	952	protein_coding	-	-
ENSDARG00000077231	817.782	102.97	2.98792	1.00615e-10	1.44324e-08	vwf	18	7150144	7228004	+	8829	protein_coding	-	VWD
ENSDARG00000079782	18103.4	2303.89	2.97404	1.77765e-11	3.09629e-09	myh7l	2	24274293	24289726	-	6941	protein_coding	-	Myosin_head
ENSDARG00000093940	61.3107	7.69569	2.97306	6.24382e-06	0.000185677	si:dkeyp-77c8.1	13	37171976	37180815	-	539	protein_coding	-	-
ENSDARG00000018814	408.373	51.9644	2.97117	6.12675e-10	7.03062e-08	esrp2	7	34794829	34821836	+	3608	protein_coding	-	-
ENSDARG00000090637	5146.71	658.253	2.96669	2.56844e-11	4.27032e-09	myh6	20	53577502	53583436	+	5935	protein_coding	-	Myosin_head
ENSDARG00000022101	278.485	35.6042	2.96293	1.88233e-09	1.88633e-07	obscnb	24	35933869	36002202	+	13260	protein_coding	-	I-set
ENSDARG00000073814	232.764	29.8301	2.9586	5.4967e-09	4.88889e-07	pax1b	20	48694056	48701593	-	4995	protein_coding	-	PAX
ENSDARG00000012945	45.7241	5.77096	2.95822	3.03616e-05	0.00066006	tnfsf13b	9	5325015	5337923	-	3448	protein_coding	-	-
ENSDARG00000061941	651.525	84.6847	2.94174	2.30496e-10	2.94531e-08	trpv4	5	19795977	19833310	-	2741	protein_coding	-	Ion_trans
ENSDARG00000057687	190.16	25.0182	2.91972	1.59964e-08	1.23181e-06	sbk3	16	12710904	12723738	-	1832	protein_coding	-	Pkinase
ENSDARG00000041119	444.742	58.7009	2.91876	7.0141e-10	8.01745e-08	ceacam1	16	11724230	11760596	+	3793	protein_coding	-	I-set
ENSDARG00000052708	6766.68	894.994	2.91832	4.54378e-11	7.07235e-09	tnni1b	6	54805136	54826061	-	2888	protein_coding	-	-
ENSDARG00000095623	196.395	25.9806	2.91205	1.54144e-08	1.19643e-06	dpm2	5	31714358	31716713	-	845	protein_coding	-	-
ENSDARG00000008880	795.961	105.857	2.90906	2.66771e-10	3.36476e-08	usp28	21	23050310	23110930	-	4895	protein_coding	-	UCH
ENSDARG00000036168	726.341	97.1954	2.90003	3.31935e-10	4.06405e-08	nfatc1	19	22216778	22304534	+	3905	protein_coding	-	RHD
ENSDARG00000082789	1527.49	204.98	2.89683	1.31177e-10	1.81062e-08	NC_002333.18	MT	6283	6354	-	72	Mt_tRNA	-	-
ENSDARG00000052437	373.044	50.0397	2.89498	1.70062e-09	1.74609e-07	mia	5	57653459	57655092	-	485	protein_coding	-	SH3_2
ENSDARG00000039273	1006.9	135.69	2.89035	2.08046e-10	2.7057e-08	fbln5	13	33155428	33170733	-	2428	protein_coding	-	EGF_CA
ENSDARG00000100968	999.627	134.728	2.89015	2.12356e-10	2.74954e-08	si:ch211-1a19.3	11	13629528	13640471	+	5735	protein_coding	-	-
ENSDARG00000104834	78.9756	10.5828	2.88455	1.07177e-06	4.50607e-05	si:dkey-83h2.5	15	4128560	4152582	-	2652	protein_coding	-	-
ENSDARG00000027799	142.361	19.2441	2.87873	7.52585e-08	4.74615e-06	ucmaa	4	7841627	7850489	+	580	protein_coding	-	-
ENSDARG00000104836	2519.84	343.56	2.87423	1.15562e-10	1.63361e-08	myom1b	7	71688710	71758613	-	6959	protein_coding	-	I-set
ENSDARG00000078696	2095.89	285.818	2.87383	1.36589e-10	1.87646e-08	synpo2lb	12	26408351	26430507	-	7244	protein_coding	-	PDZ
ENSDARG00000111323	77.9365	10.5828	2.86547	1.27663e-06	5.1669e-05	si:ch211-51i16.1	3	8118244	8160457	-	5639	protein_coding	-	-
ENSDARG00000096888	49.8805	6.73332	2.86541	2.89338e-05	0.000633728	serpinb1l4	16	51292624	51299061	-	1419	protein_coding	-	Serpin
ENSDARG00000004498	49.8805	6.73332	2.86541	2.89338e-05	0.000633728	xkr8.1	19	24982672	24988640	-	1396	protein_coding	-	-
ENSDARG00000092469	49.8805	6.73332	2.86541	2.89338e-05	0.000633728	fndc7rs1	2	45619949	45626763	+	493	protein_coding	-	-
ENSDARG00000076623	652.564	89.4965	2.86442	5.79281e-10	6.72656e-08	col14a1b	19	49721	61467	+	3689	protein_coding	-	VWA
ENSDARG00000036987	983.001	135.69	2.8557	3.26268e-10	4.01145e-08	has2	16	15369634	15387459	-	4614	protein_coding	-	-
ENSDARG00000078911	56.1152	7.69569	2.84557	1.78285e-05	0.000429381	zgc:163098	5	37290260	37312953	+	3321	protein_coding	-	RRM_1
ENSDARG00000032836	3263.85	455.194	2.84167	1.56587e-10	2.13118e-08	pvalb5	3	61208544	61218375	-	1855	protein_coding	-	-
ENSDARG00000069692	481.111	67.3622	2.83398	1.54232e-09	1.6061e-07	col7a1l	4	15889437	15966260	+	7679	protein_coding	-	VWA
ENSDARG00000092945	62.3498	8.65806	2.82989	5.08429e-06	0.000160492	si:ch211-250g4.3	19	37509638	37519610	+	3263	protein_coding	-	-
ENSDARG00000093708	62.3498	8.65806	2.82989	5.08429e-06	0.000160492	arhgap20b	5	22264051	22327098	+	2212	protein_coding	-	-
ENSDARG00000101636	47.8023	6.73332	2.80416	4.60098e-05	0.000908461	zgc:64201	13	228045	229022	+	555	protein_coding	-	-
ENSDARG00000062262	47.8023	6.73332	2.80416	4.60098e-05	0.000908461	ednrab	23	45694055	45705525	-	1649	protein_coding	-	7tm_1
ENSDARG00000097456	67.5454	9.62042	2.7952	4.33464e-06	0.000140155	coa3b	3	22426714	22432428	+	633	protein_coding	-	-
ENSDARG00000076321	934.163	134.728	2.79245	7.38645e-10	8.41021e-08	col28a2a	9	48297412	48371379	-	5671	protein_coding	-	VWA
ENSDARG00000104015	99.7578	14.4322	2.77814	7.99608e-07	3.54319e-05	fgfr1bl	22	6969477	6991514	-	2284	protein_coding	-	I-set
ENSDARG00000069093	5754.59	847.838	2.76267	3.6022e-10	4.37376e-08	col2a1a	8	21195420	21219473	+	5937	protein_coding	-	VWC
ENSDARG00000052063	9519.29	1403.12	2.7621	3.11585e-10	3.86339e-08	col4a5	7	51103232	51194430	+	6455	protein_coding	-	Collagen
ENSDARG00000036930	359.535	52.9268	2.76106	7.79964e-09	6.59633e-07	tbx18	23	31107685	31118371	+	2333	protein_coding	-	T-box
ENSDARG00000015310	149.635	22.1312	2.75014	1.76711e-07	9.73809e-06	pitpnbl	3	15332268	15352438	-	1831	protein_coding	-	IP_trans
ENSDARG00000037062	103.914	15.3946	2.74463	7.4833e-07	3.36369e-05	dhh	23	27740592	27749062	+	1957	protein_coding	-	-
ENSDARG00000069922	406.295	60.6257	2.74191	5.74206e-09	5.06733e-07	pla1a	9	21222428	21231297	-	6568	protein_coding	-	-
ENSDARG00000102825	58.1934	8.65806	2.73056	2.58959e-05	0.000582449	olfm2b	1	59244159	59251874	-	2537	protein_coding	-	-
ENSDARG00000030215	5007.47	757.376	2.72479	5.97459e-10	6.91022e-08	matn1	19	43314700	43338280	+	2066	protein_coding	-	VWA
ENSDARG00000024829	1357.08	206.905	2.7127	1.39501e-09	1.46838e-07	tnn	2	35509418	35567110	-	4270	protein_coding	-	Fibrinogen_C
ENSDARG00000101613	605.804	92.3836	2.71143	3.80879e-09	3.46127e-07	si:dkey-238i5.2	11	31285127	31320617	+	5153	protein_coding	-	-
ENSDARG00000059798	227.568	34.6419	2.71116	3.98049e-08	2.76012e-06	kcnq1	7	48555400	48658172	+	4033	protein_coding	-	Ion_trans
ENSDARG00000059944	63.389	9.62042	2.70374	9.46782e-06	0.000257958	c1qtnf2	14	46020282	46027226	+	4933	protein_coding	-	Collagen
ENSDARG00000001971	63.389	9.62042	2.70374	9.46782e-06	0.000257958	cthrc1b	16	47454586	47483142	-	1066	protein_coding	-	-
ENSDARG00000060340	69.6236	10.5828	2.70302	6.47742e-06	0.000190687	si:dkey-157l19.2	13	35995238	36034582	-	663	protein_coding	-	-
ENSDARG00000093628	1551.39	239.625	2.69406	1.48574e-09	1.5527e-07	s100a11	19	7567763	7570475	+	462	protein_coding	-	-
ENSDARG00000073716	174.574	26.943	2.69002	1.64611e-07	9.2454e-06	cpxm1a	13	9575516	9608943	-	2741	protein_coding	-	F5_F8_type_C
ENSDARG00000055175	137.166	21.1688	2.68848	3.8224e-07	1.88302e-05	c1qtnf6a	3	25216790	25222662	+	1411	protein_coding	-	Collagen
ENSDARG00000054753	7798.52	1216.42	2.68043	9.1161e-10	1.01044e-07	col10a1a	17	15542077	15546862	-	2639	protein_coding	-	Collagen
ENSDARG00000098231	62.3498	9.62042	2.67994	1.15476e-05	0.000304145	HHEX	12	47663419	47667745	+	531	protein_coding	-	Homeobox
ENSDARG00000095873	62.3498	9.62042	2.67994	1.15476e-05	0.000304145	CU993818.1	23	43939124	43939823	+	388	processed_transcript	-	-
ENSDARG00000116062	56.1152	8.65806	2.67821	3.90937e-05	0.000804472	ADAM12 (1 of many)	12	45060789	45120172	+	1794	protein_coding	-	-
ENSDARG00000090560	233.803	36.5666	2.6724	5.43014e-08	3.62778e-06	mfap5	16	12669765	12689080	-	1586	protein_coding	-	-
ENSDARG00000076624	938.319	147.238	2.67086	3.25083e-09	3.01987e-07	ptprb	4	74271067	74367912	-	6436	protein_coding	-	Y_phosphatase
ENSDARG00000028276	67.5454	10.5828	2.65937	9.41047e-06	0.000257114	si:ch211-196h16.12	1	55002583	55007223	+	517	protein_coding	-	RGS
ENSDARG00000005913	61.3107	9.62042	2.65574	1.41028e-05	0.000358538	tgm1l3	23	40234602	40250886	-	2459	protein_coding	-	Transglut_core
ENSDARG00000042637	242.116	38.4913	2.64902	5.91356e-08	3.89736e-06	tert	19	627899	642878	+	3752	protein_coding	-	RVT_1
ENSDARG00000069415	1358.12	216.528	2.64826	2.86682e-09	2.68875e-07	col17a1a	1	49568335	49605854	+	4745	protein_coding	-	Collagen
ENSDARG00000011407	4739.38	759.301	2.64175	1.72839e-09	1.76223e-07	col2a1b	11	32007	55224	-	5158	protein_coding	-	Collagen
ENSDARG00000052851	179.769	28.8677	2.63321	2.46144e-07	1.2908e-05	golph3	5	41082534	41103644	-	5047	protein_coding	-	-
ENSDARG00000042213	197.434	31.7548	2.63141	1.80748e-07	9.90461e-06	si:ch211-233h19.2	18	8917766	8955573	+	3272	protein_coding	-	-
ENSDARG00000001259	60.2716	9.62042	2.63113	1.72465e-05	0.000419855	gas2a	25	35304903	35343303	+	1090	protein_coding	-	CH
ENSDARG00000079199	143.4	23.0935	2.62773	5.37203e-07	2.55604e-05	megf6a	23	21119592	21215520	-	5219	protein_coding	-	EGF_CA
ENSDARG00000102478	250.429	40.4161	2.62754	6.82414e-08	4.33163e-06	BX470176.1	7	57146542	57332915	-	4983	protein_coding	-	TSP_1
ENSDARG00000037539	1349.81	218.453	2.62664	3.78235e-09	3.44795e-07	tnnc1b	23	20110086	20112596	+	874	protein_coding	-	-
ENSDARG00000079564	9396.67	1522.45	2.62565	1.79539e-09	1.81788e-07	myh7	2	24252987	24270062	-	9980	protein_coding	-	Myosin_head
ENSDARG00000104448	130.931	21.1688	2.62143	7.43648e-07	3.34779e-05	zgc:77287	17	132555	139594	+	1259	protein_coding	-	-
ENSDARG00000035809	18050.4	2935.2	2.62044	1.8378e-09	1.84803e-07	col1a1b	12	3095699	3133483	-	5610	protein_coding	-	VWC
ENSDARG00000000563	4249.96	693.86	2.61451	2.52028e-09	2.41008e-07	ttn.1	9	42732992	42873700	-	88557	protein_coding	-	Pkinase
ENSDARG00000041581	65.4672	10.5828	2.61437	1.37362e-05	0.000350741	znf143b	18	16924865	16937109	-	2785	protein_coding	-	-
ENSDARG00000098158	136.127	22.1312	2.61376	7.00954e-07	3.18724e-05	cpxm1b	14	52323322	52354463	+	4038	protein_coding	-	F5_F8_type_C
ENSDARG00000029439	4180.34	683.274	2.61286	2.56086e-09	2.43298e-07	atp2a2a	8	11687254	11744994	+	4051	protein_coding	-	E1-E2_ATPase
ENSDARG00000060345	387.591	63.5128	2.60696	2.68196e-08	1.96199e-06	apoda.1	2	37207799	37210397	-	853	protein_coding	-	Lipocalin_2
ENSDARG00000110173	59.2325	9.62042	2.60609	2.1119e-05	0.000492418	BX323861.3	2	49667767	49748059	+	7120	protein_coding	-	-
ENSDARG00000042535	9974.42	1638.9	2.60541	2.306e-09	2.227e-07	actc1a	20	29476852	29483514	-	1600	protein_coding	-	Actin
ENSDARG00000054911	368.887	60.6257	2.60261	2.94692e-08	2.11355e-06	tmsb	21	26389391	26393520	+	1895	protein_coding	-	-
ENSDARG00000092976	187.043	30.7924	2.59767	2.77115e-07	1.42262e-05	si:ch211-127i16.2	10	19427474	19523752	-	5609	protein_coding	-	Amino_oxidase
ENSDARG00000100133	1017.29	168.41	2.59376	7.13746e-09	6.16095e-07	cnmd	9	53725128	53744243	+	2208	protein_coding	-	-
ENSDARG00000056938	429.156	71.2117	2.58913	2.72931e-08	1.99164e-06	kera	4	16337156	16345227	-	2951	protein_coding	-	-
ENSDARG00000070050	259.781	43.3031	2.58117	9.99677e-08	6.03145e-06	sfrp2	1	25491324	25496133	-	1213	protein_coding	-	Fz
ENSDARG00000017821	2155.12	361.845	2.57389	5.39845e-09	4.81614e-07	gata5	23	7379728	7391028	+	2310	protein_coding	-	GATA-N
ENSDARG00000069116	526.832	88.5342	2.57128	2.1715e-08	1.63348e-06	timm10	1	44390470	44394499	+	834	protein_coding	-	-
ENSDARG00000009978	25337.7	4285.4	2.56375	3.70369e-09	3.38679e-07	icn	16	23431189	23432552	+	408	protein_coding	-	-
ENSDARG00000061292	142.361	24.0559	2.55867	9.4714e-07	4.06381e-05	pi15b	2	30368800	30376396	+	4240	protein_coding	-	SCP
ENSDARG00000028478	68.5845	11.5452	2.55723	1.59963e-05	0.00039401	si:ch211-173n18.3	6	39499623	39503381	+	938	protein_coding	-	Methyltransf_11
ENSDARG00000086052	73.78	12.5075	2.54811	1.08865e-05	0.000289602	si:ch211-106k21.5	2	26518813	26527730	-	711	protein_coding	-	-
ENSDARG00000059362	1446.44	247.324	2.54741	9.19275e-09	7.55613e-07	cavin1b	24	7631797	7668158	+	2874	protein_coding	-	-
ENSDARG00000071090	1397.61	240.587	2.53768	1.03849e-08	8.3484e-07	actn2b	17	20122019	20143946	-	2986	protein_coding	-	CH
ENSDARG00000013687	67.5454	11.5452	2.53525	1.92024e-05	0.000453512	cilp2	22	18469004	18485470	+	3776	protein_coding	-	TSP_1
ENSDARG00000060410	134.048	23.0935	2.53052	1.39734e-06	5.57689e-05	thbs2a	13	35635672	35677353	+	5054	protein_coding	-	TSP_C
ENSDARG00000056950	1511.91	261.759	2.52947	1.13467e-08	9.0225e-07	epyc	4	16317296	16334362	-	6645	protein_coding	-	-
ENSDARG00000011400	3172.4	549.506	2.52909	7.70871e-09	6.53833e-07	tnnc1a	23	4890693	4895876	+	1089	protein_coding	-	-
ENSDARG00000099980	56.1152	9.62042	2.52826	3.90937e-05	0.000804472	bpifcl	9	343062	353894	+	1918	protein_coding	-	-
ENSDARG00000041779	281.602	49.0773	2.51739	1.53846e-07	8.72447e-06	trdn	20	40150612	40231379	+	3186	protein_coding	-	-
ENSDARG00000058556	138.205	24.0559	2.51595	1.43737e-06	5.7076e-05	muc5.2	25	8407892	8445400	+	18751	protein_coding	-	VWD
ENSDARG00000069904	138.205	24.0559	2.51595	1.43737e-06	5.7076e-05	CABZ01071903.1	23	46048218	46126444	-	3328	protein_coding	-	Collagen
ENSDARG00000032389	225.49	39.4537	2.51093	2.64526e-07	1.37451e-05	tspan12	4	10574822	10599062	-	1851	protein_coding	-	Tetraspannin
ENSDARG00000079634	383.435	67.3622	2.50669	7.77725e-08	4.85313e-06	filip1b	20	49719141	49729446	-	3258	protein_coding	-	-
ENSDARG00000005943	76.8974	13.4699	2.50182	1.25266e-05	0.000325826	htra4	5	26930062	26950374	-	2299	protein_coding	-	-
ENSDARG00000097483	109.11	19.2441	2.49533	3.71006e-06	0.000123088	si:ch211-213d14.2	15	17752915	17757026	+	1629	protein_coding	-	-
ENSDARG00000080337	55033.3	9817.06	2.48693	9.45263e-09	7.70482e-07	NC_002333.4	MT	2043	3725	+	1683	Mt_rRNA	-	-
ENSDARG00000001760	500.854	89.4965	2.48277	5.86828e-08	3.87624e-06	tnxba	16	16621242	16649764	-	6359	protein_coding	-	Fibrinogen_C
ENSDARG00000028663	479.033	85.6471	2.48186	6.23763e-08	4.04713e-06	tek	5	480119	496781	+	3539	protein_coding	-	Pkinase_Tyr
ENSDARG00000097256	479.033	85.6471	2.48186	6.23763e-08	4.04713e-06	si:ch211-270g19.5	17	15297398	15305586	+	2620	protein_coding	-	-
ENSDARG00000075555	140.283	25.0182	2.48117	1.81136e-06	6.90157e-05	adamts17	7	9981757	10257193	+	3150	protein_coding	-	TSP_1
ENSDARG00000102778	86.2494	15.3946	2.47617	1.00955e-05	0.000272523	fgf17	8	52732107	52745168	-	2011	protein_coding	-	-
ENSDARG00000089149	69.6236	12.5075	2.4646	2.6009e-05	0.000583199	CU855484.1	17	49345771	49349192	-	974	lincRNA	-	-
ENSDARG00000061769	175.613	31.7548	2.46254	1.10405e-06	4.60634e-05	bmp10	5	21211135	21214299	+	1458	protein_coding	-	TGFb_propeptide
ENSDARG00000115956	1092.11	198.244	2.461	3.09196e-08	2.19073e-06	CABZ01044281.1	13	1542493	1552927	+	5863	protein_coding	-	-
ENSDARG00000081938	916.498	166.486	2.45982	3.60815e-08	2.53193e-06	NC_002333.13	MT	6178	6250	-	73	Mt_tRNA	-	-
ENSDARG00000087403	95.6013	17.3193	2.45585	8.33773e-06	0.000232266	si:ch211-214p13.3	9	9251466	9282519	-	1063	protein_coding	-	-
ENSDARG00000069404	2428.4	442.684	2.45531	2.03306e-08	1.54523e-06	CR926459.1	20	41911214	41926484	-	3083	antisense	-	-
ENSDARG00000089078	332.518	60.6257	2.45292	1.67834e-07	9.34484e-06	si:ch211-160j14.3	21	32089491	32119965	-	5757	protein_coding	-	Collagen
ENSDARG00000075463	111.188	20.2064	2.45258	4.76678e-06	0.00015178	mss51	24	39105051	39114123	+	2246	protein_coding	-	zf-MYND
ENSDARG00000103854	168.339	30.7924	2.44578	1.39797e-06	5.57689e-05	CABZ01078593.1	14	51056605	51139378	+	1260	protein_coding	-	LIM
ENSDARG00000045837	189.121	34.6419	2.44433	7.13394e-07	3.22648e-05	si:dkey-14d8.20	4	5392094	5494298	+	8657	protein_coding	-	SRCR
ENSDARG00000008203	125.736	23.0935	2.43825	3.75475e-06	0.000124372	pax1a	17	42274240	42278340	+	1941	protein_coding	-	PAX
ENSDARG00000052061	4680.15	864.198	2.43694	2.12245e-08	1.6007e-06	col4a6	7	50920437	51102479	-	8456	protein_coding	-	Collagen
ENSDARG00000035891	439.547	81.7976	2.42403	1.54554e-07	8.7477e-06	acana	7	48761646	48787379	+	6229	protein_coding	-	Xlink
ENSDARG00000009014	2535.43	472.517	2.42347	2.92945e-08	2.10907e-06	col11a1b	2	15389193	15563194	-	8491	protein_coding	-	Collagen
ENSDARG00000101281	577.748	107.781	2.42092	1.038e-07	6.22417e-06	corin	23	43950674	43989420	+	3054	protein_coding	-	Trypsin
ENSDARG00000038288	864.542	161.674	2.41791	5.96948e-08	3.91634e-06	cd151	25	3809733	3830272	-	1865	protein_coding	-	Tetraspannin
ENSDARG00000112674	432.273	80.8353	2.41701	1.67979e-07	9.34484e-06	AL954682.1	12	35947865	35949936	-	462	protein_coding	-	-
ENSDARG00000058105	2852.36	534.108	2.41667	3.08741e-08	2.19073e-06	rpl36a	5	22510639	22515186	+	951	protein_coding	-	-
ENSDARG00000071877	220.294	41.3784	2.40882	7.02539e-07	3.18724e-05	dhrs7cb	12	455552	464007	-	1655	protein_coding	-	adh_short
ENSDARG00000087198	276.406	51.9644	2.40828	4.51417e-07	2.18856e-05	cthrc1a	19	12915498	12927089	+	1262	protein_coding	-	Collagen
ENSDARG00000112579	92.484	17.3193	2.40809	1.26986e-05	0.000328547	cmss1	9	29985010	30004074	+	2534	protein_coding	-	-
ENSDARG00000086933	76.8974	14.4322	2.40317	2.29874e-05	0.000528402	tnni3k	8	17958419	17980317	-	2508	protein_coding	-	Pkinase_Tyr
ENSDARG00000105442	66.5063	12.5075	2.39863	4.43817e-05	0.000886483	si:cabz01100188.1	11	44337157	44347587	-	2103	protein_coding	-	SRCR
ENSDARG00000062319	563.201	106.819	2.39706	1.35248e-07	7.76003e-06	si:dkey-103g5.3	15	21862295	21872824	+	1868	protein_coding	-	Zona_pellucida
ENSDARG00000002084	2010.68	382.055	2.39544	4.55209e-08	3.11223e-06	lamb2	23	20180159	20258490	-	5462	protein_coding	-	Laminin_EGF
ENSDARG00000077096	201.591	38.4913	2.3849	1.08025e-06	4.53519e-05	fndc7a	2	45548890	45567702	+	2684	protein_coding	-	-
ENSDARG00000101611	105.992	20.2064	2.38361	8.8929e-06	0.000245958	HUS1	KN150170.1	10890	13386	+	855	protein_coding	-	-
ENSDARG00000099930	75.8583	14.4322	2.38357	2.70266e-05	0.000602785	col27a1b	5	65180792	65319387	-	4972	protein_coding	-	Collagen
ENSDARG00000035322	1786.23	343.56	2.37785	5.73007e-08	3.79351e-06	myh7bb	23	18722715	18757078	+	6262	protein_coding	-	Myosin_head
ENSDARG00000028321	368.887	71.2117	2.37088	3.23756e-07	1.6334e-05	synj2bp	13	36557205	36566260	-	1273	protein_coding	-	PDZ
ENSDARG00000018820	1652.19	319.501	2.37001	6.5269e-08	4.17922e-06	flncb	4	10066840	10130349	+	8322	protein_coding	-	CH
ENSDARG00000100449	244.194	47.1526	2.36942	8.12543e-07	3.58622e-05	BX322631.1	7	53170128	53188876	+	2542	transcribed_unprocessed_pseudogene	-	Cadherin
ENSDARG00000021982	74.8192	14.4322	2.36371	3.1802e-05	0.000681251	sh3bp2	10	15224660	15241223	+	1485	protein_coding	-	PH
ENSDARG00000009194	1188.74	231.926	2.35705	9.61317e-08	5.84825e-06	col16a1	19	38473758	38611814	-	6103	protein_coding	-	Collagen
ENSDARG00000041982	98.7187	19.2441	2.35111	1.54177e-05	0.000383633	adamts6	10	11593998	11761927	-	3351	protein_coding	-	TSP_1
ENSDARG00000041257	441.625	86.6095	2.34849	2.86123e-07	1.4642e-05	smtnl1	14	17108003	17121713	-	1359	protein_coding	-	CH
ENSDARG00000101411	313.814	61.588	2.34675	5.35964e-07	2.55429e-05	wbp11	3	1395079	1400309	-	2056	protein_coding	-	-
ENSDARG00000102106	1018.33	200.168	2.34617	1.18961e-07	6.92053e-06	tgm1l1	2	51665527	51719439	-	6386	protein_coding	-	Transglut_core
ENSDARG00000020610	8378.34	1648.52	2.3454	5.60372e-08	3.71828e-06	tnnt2a	23	5653224	5685172	-	1176	protein_coding	-	-
ENSDARG00000056650	122.618	24.0559	2.34348	8.10911e-06	0.000227071	zgc:113276	11	29936743	29946927	-	2031	protein_coding	-	-
ENSDARG00000079011	835.447	164.561	2.34302	1.41094e-07	8.07963e-06	col17a1b	13	24750078	24779692	+	5454	protein_coding	-	Collagen
ENSDARG00000004627	102.875	20.2064	2.3406	1.30083e-05	0.000334783	panx3	10	30997238	31016806	-	4563	protein_coding	-	-
ENSDARG00000041098	302.384	59.6633	2.33895	5.97329e-07	2.80113e-05	barx2	18	47313715	47346327	+	1057	protein_coding	-	Homeobox
ENSDARG00000037961	146.518	28.8677	2.33836	4.98072e-06	0.000157733	rcn3	3	32535986	32541072	-	2147	protein_coding	-	-
ENSDARG00000098129	321.088	63.5128	2.33549	5.59541e-07	2.6494e-05	si:dkeyp-97a10.2	16	50969248	50980728	+	1856	protein_coding	-	V-set
ENSDARG00000070670	1667.77	331.05	2.33235	1.02453e-07	6.16101e-06	crip2	17	37445525	37474689	-	2072	protein_coding	-	LIM
ENSDARG00000001803	1429.82	283.894	2.33188	1.13101e-07	6.65907e-06	kcnh6a	3	31728871	31784082	-	4933	protein_coding	-	Ion_trans
ENSDARG00000020007	18970	3772.46	2.3301	6.42409e-08	4.13401e-06	col1a2	19	40983221	41002980	+	5750	protein_coding	-	Collagen
ENSDARG00000055644	373.044	74.0987	2.3298	4.86697e-07	2.33471e-05	prss60.2	6	39098397	39105480	+	1595	protein_coding	-	Trypsin
ENSDARG00000071048	101.836	20.2064	2.32597	1.47819e-05	0.000370333	wisp3	20	276753	284865	-	1561	protein_coding	-	-
ENSDARG00000104138	682.698	136.652	2.31964	2.19886e-07	1.17414e-05	igfbp7	14	52369262	52379718	+	908	protein_coding	-	-
ENSDARG00000018004	283.68	56.7762	2.31827	1.02847e-06	4.33645e-05	nkx2.5	14	24241241	24244034	+	1657	protein_coding	-	Homeobox
ENSDARG00000112527	240.038	48.115	2.3156	1.36398e-06	5.46752e-05	FP325130.1	11	42128552	42134968	-	474	protein_coding	-	-
ENSDARG00000021794	205.747	41.3784	2.31031	2.02559e-06	7.55068e-05	hmmr	14	28545198	28562971	+	3313	protein_coding	-	-
ENSDARG00000030364	410.452	82.76	2.3084	5.49111e-07	2.60846e-05	angpt1	19	46812272	46957968	-	2164	protein_coding	-	Fibrinogen_C
ENSDARG00000070536	114.305	23.0935	2.30089	1.31589e-05	0.000338065	creb5b	16	20529200	20707742	-	2912	protein_coding	-	bZIP_1
ENSDARG00000076135	161.065	32.7172	2.29498	5.24815e-06	0.000163427	mmrn2a	13	22619684	22646134	-	3868	protein_coding	-	-
ENSDARG00000032976	14243.1	2914.99	2.28865	1.05728e-07	6.31389e-06	cmlc1	5	64167620	64168415	-	796	protein_coding	-	-
ENSDARG00000100927	160.026	32.7172	2.28565	5.72868e-06	0.000173533	nfatc2a	23	39089574	39164866	+	2685	protein_coding	-	RHD
ENSDARG00000087545	182.887	37.529	2.28092	3.12809e-06	0.000106559	fbxo42	22	191931	193234	-	918	protein_coding	-	-
ENSDARG00000036329	313.814	64.4751	2.28079	9.73292e-07	4.15167e-05	ndufa1	14	33413980	33415439	+	1234	protein_coding	-	-
ENSDARG00000079266	411.491	84.6847	2.27893	6.25608e-07	2.8966e-05	foxe1	1	26701610	26702992	-	1383	protein_coding	-	Fork_head
ENSDARG00000023963	10926.2	2256.74	2.27542	1.25006e-07	7.24343e-06	tpm4a	22	15577827	15602760	-	3460	protein_coding	-	-
ENSDARG00000019998	228.607	47.1526	2.27432	2.25063e-06	8.26325e-05	slc30a7	22	16123090	16154771	-	1942	protein_coding	-	-
ENSDARG00000045612	694.128	143.389	2.27423	3.54038e-07	1.76789e-05	lrrc10	25	28672539	28674739	-	973	protein_coding	-	-
ENSDARG00000058551	176.652	36.5666	2.26826	3.98583e-06	0.000131196	popdc3	16	7653905	7658707	+	2873	protein_coding	-	-
ENSDARG00000053345	129.892	26.943	2.26384	1.15035e-05	0.000304079	CU571323.1	8	44420108	44421418	+	1311	protein_coding	-	-
ENSDARG00000056913	1834.03	382.055	2.26278	2.1223e-07	1.13534e-05	pcolcea	10	22789319	22803854	-	2964	protein_coding	-	CUB
ENSDARG00000057575	418.764	87.5718	2.25591	7.86772e-07	3.50953e-05	pnp4a	11	24251141	24299538	+	4524	protein_coding	-	-
ENSDARG00000076411	115.344	24.0559	2.25535	1.78502e-05	0.000429551	cavin1a	3	16976095	17012340	+	2156	protein_coding	-	-
ENSDARG00000007912	83.132	17.3193	2.2545	4.64541e-05	0.000913534	si:ch211-196i2.1	21	14253404	14310159	-	6041	protein_coding	-	Collagen
ENSDARG00000036245	142.361	29.8301	2.24977	1.05366e-05	0.000282606	sb:cb649	19	19437648	19446529	-	1938	protein_coding	-	-
ENSDARG00000103521	165.222	34.6419	2.24955	5.19396e-06	0.0001629	capsla	2	53890006	53896300	-	962	protein_coding	-	-
ENSDARG00000004105	210.943	44.2655	2.24926	3.12363e-06	0.000106559	tie1	6	33979523	34008901	-	9153	protein_coding	-	Pkinase_Tyr
ENSDARG00000077304	224.451	47.1526	2.24786	2.91977e-06	0.000100694	erg	10	161660	167782	-	1281	protein_coding	-	Ets
ENSDARG00000015765	123.657	25.9806	2.24516	1.63754e-05	0.000401995	iah1	17	35243753	35247374	+	1205	protein_coding	-	-
ENSDARG00000034211	301.345	63.5128	2.24397	1.50407e-06	5.92357e-05	zgc:92480	22	26443235	26476078	+	2597	protein_coding	-	Peptidase_C2
ENSDARG00000052520	196.395	41.3784	2.24324	3.89604e-06	0.00012853	sgms2	1	49933652	49950643	-	2125	protein_coding	-	-
ENSDARG00000008920	296.149	62.5504	2.24088	1.56951e-06	6.13178e-05	mrpl53	19	32158010	32164532	+	396	protein_coding	-	-
ENSDARG00000055043	122.618	25.9806	2.233	1.82412e-05	0.000436804	depdc7	18	45708744	45732585	+	1855	protein_coding	-	-
ENSDARG00000059634	86.2494	18.2817	2.23007	4.92717e-05	0.000954196	thumpd3	6	21992820	22022636	+	2412	protein_coding	-	-
ENSDARG00000037097	86.2494	18.2817	2.23007	4.92717e-05	0.000954196	slc7a2	14	30367602	30390145	-	4199	protein_coding	-	-
ENSDARG00000104999	117.423	25.0182	2.22478	2.13359e-05	0.000496528	CT027980.1	13	7346601	7347745	+	1145	lincRNA	-	-
ENSDARG00000095843	170.417	36.5666	2.21646	6.51492e-06	0.000191405	col24a1	23	45494689	45504991	-	1185	protein_coding	-	-
ENSDARG00000100265	209.903	45.2279	2.2112	4.38998e-06	0.000141631	rhcgb	25	8581541	8602437	-	1692	protein_coding	-	Ammonium_transp
ENSDARG00000060609	165.222	35.6042	2.21016	7.19859e-06	0.000208188	cd109	20	49119633	49175503	+	4036	protein_coding	-	A2M_comp
ENSDARG00000111701	631.782	136.652	2.20784	7.64119e-07	3.42414e-05	LT631684.2	13	51844058	51846224	-	285	protein_coding	-	-
ENSDARG00000035682	1600.23	346.447	2.20715	4.09595e-07	2.00427e-05	FP102018.1	5	37517800	37585469	+	5483	protein_coding	-	EGF_CA
ENSDARG00000103907	257.702	55.8139	2.20439	3.46328e-06	0.000116352	sgo1	19	48351624	48363423	+	2318	protein_coding	-	-
ENSDARG00000043806	4317.5	940.225	2.19896	3.26706e-07	1.64545e-05	postna	10	25762196	25817854	-	3994	protein_coding	-	-
ENSDARG00000030307	684.776	149.163	2.19776	8.23489e-07	3.62906e-05	hspa12b	7	60111458	60145018	+	3245	protein_coding	-	-
ENSDARG00000103713	172.495	37.529	2.19658	7.54816e-06	0.000215277	cd248a	7	18364176	18367267	+	3092	protein_coding	-	EGF_CA
ENSDARG00000035005	375.122	81.7976	2.19544	1.84265e-06	6.97536e-05	bag2	13	1404924	1408775	-	844	protein_coding	-	-
ENSDARG00000002231	286.798	62.5504	2.1946	2.4936e-06	8.87909e-05	plpp2a	2	52232630	52306803	+	1185	protein_coding	-	-
ENSDARG00000110069	232.764	51.002	2.18738	4.78673e-06	0.000152249	pdgfaa	22	25991130	26005894	-	1464	protein_coding	-	-
ENSDARG00000087641	201.591	44.2655	2.18388	6.27888e-06	0.000186342	cdh26.2	23	934927	969844	-	6691	protein_coding	-	Cadherin
ENSDARG00000012506	140.283	30.7924	2.18296	1.8074e-05	0.000434577	rnpep	11	24758967	24783118	+	2492	protein_coding	-	-
ENSDARG00000038107	414.608	91.4213	2.17955	1.70625e-06	6.56088e-05	sgcg	15	9327252	9353696	+	7938	protein_coding	-	-
ENSDARG00000018566	1076.52	237.7	2.17855	6.77212e-07	3.10119e-05	flnca	25	35019693	35041057	+	9456	protein_coding	-	CH
ENSDARG00000075933	266.015	58.7009	2.17757	3.25913e-06	0.000110253	cox15	13	713941	724385	+	1583	protein_coding	-	-
ENSDARG00000027087	373.044	82.76	2.17058	2.35453e-06	8.53054e-05	tgfb2	16	2745006	2807527	-	1242	protein_coding	-	TGFb_propeptide
ENSDARG00000006137	143.4	31.7548	2.17042	1.90655e-05	0.000451006	star	8	44703854	44707937	+	1378	protein_coding	-	START
ENSDARG00000078318	402.139	89.4965	2.16616	1.96545e-06	7.3546e-05	tmod1	1	12231478	12257979	+	1266	protein_coding	-	-
ENSDARG00000100053	181.847	40.4161	2.16613	8.35505e-06	0.000232401	CABZ01044099.1	24	41554613	41657005	-	718	protein_coding	-	-
ENSDARG00000031678	7148.04	1597.52	2.16162	4.7203e-07	2.2718e-05	col5a2a	9	42653188	42696408	-	5063	protein_coding	-	Collagen
ENSDARG00000063407	697.246	155.9	2.16012	1.20498e-06	4.95227e-05	ADAMTSL4	16	1254390	1321591	+	4207	protein_coding	-	-
ENSDARG00000077083	236.92	52.9268	2.15959	5.65089e-06	0.000171709	avpr1aa	25	1549838	1558398	+	1590	protein_coding	-	7tm_1
ENSDARG00000041115	270.172	60.6257	2.15348	4.02896e-06	0.000132022	cnfn	16	11790640	11798994	-	743	protein_coding	-	-
ENSDARG00000075608	522.675	117.405	2.15318	1.6602e-06	6.42602e-05	mical2a	7	65533307	65632854	+	3526	protein_coding	-	CH
ENSDARG00000063631	707.637	159.749	2.14629	1.39889e-06	5.57689e-05	ch1073-291c23.1	13	353175	377256	-	2697	protein_coding	-	VWA
ENSDARG00000098952	412.53	93.346	2.14229	2.4755e-06	8.83392e-05	gata4	20	52952116	52967878	-	1214	protein_coding	-	GATA-N
ENSDARG00000055786	598.53	135.69	2.14004	1.58498e-06	6.16749e-05	prss23	14	30802465	30808174	-	2906	protein_coding	-	Trypsin
ENSDARG00000110756	195.356	44.2655	2.13858	9.62026e-06	0.000261139	CLEC3A	7	65387374	65397354	+	3364	protein_coding	-	Lectin_C
ENSDARG00000058548	1123.28	255.023	2.13845	1.04835e-06	4.41394e-05	bves	16	7662609	7681144	+	3049	protein_coding	-	-
ENSDARG00000079119	1012.1	230.001	2.137	1.13314e-06	4.70326e-05	si:ch211-229d2.5	15	19797918	19803478	+	1208	protein_coding	-	Zona_pellucida
ENSDARG00000056248	14555.8	3309.56	2.13684	5.98688e-07	2.80114e-05	si:dkey-183i3.5	21	25187210	25197103	+	2044	protein_coding	-	Filament
ENSDARG00000095675	457.211	103.932	2.13583	2.414e-06	8.68863e-05	ccdc141	9	43074531	43142677	-	6677	protein_coding	-	I-set
ENSDARG00000030417	578.787	131.84	2.13314	1.9369e-06	7.2757e-05	pkd1a	1	54282042	54425791	-	13041	protein_coding	-	Lectin_C
ENSDARG00000030463	877.012	200.168	2.13066	1.31593e-06	5.29822e-05	tppp3	7	35229645	35243976	+	3184	protein_coding	-	p25-alpha
ENSDARG00000058285	391.748	89.4965	2.12841	2.98479e-06	0.000102513	cpt1b	18	8340886	8367566	+	3674	protein_coding	-	-
ENSDARG00000037397	264.976	60.6257	2.12548	5.28778e-06	0.000164084	ssrp1a	14	21980446	22100118	-	2925	protein_coding	-	-
ENSDARG00000097189	172.495	39.4537	2.12467	1.36848e-05	0.000349873	FP101861.1	3	25984754	25988322	-	2278	lincRNA	-	-
ENSDARG00000061685	117.423	26.943	2.11838	4.56261e-05	0.000902713	hcn4	18	1004814	1143998	-	3450	protein_coding	-	Ion_trans
ENSDARG00000099137	2828.46	651.516	2.11792	9.00944e-07	3.88841e-05	BX663503.3	18	49001425	49116382	-	7758	protein_coding	-	EGF_CA
ENSDARG00000031891	806.352	186.695	2.10995	1.67037e-06	6.44835e-05	tbx1	5	15202495	15215483	+	2470	protein_coding	-	T-box
ENSDARG00000021864	29496.2	6838.54	2.10875	8.03212e-07	3.55039e-05	rplp1	19	1852078	1855368	-	1222	protein_coding	-	-
ENSDARG00000070119	481.111	112.593	2.09397	3.11637e-06	0.000106532	ctc1	23	44970214	45022681	-	3621	protein_coding	-	-
ENSDARG00000075557	209.903	49.0773	2.09367	1.21269e-05	0.000317121	apcdd1l	6	49650170	49673476	-	3884	protein_coding	-	-
ENSDARG00000091280	287.837	67.3622	2.09311	6.41573e-06	0.000189251	si:ch211-66k16.27	2	45441007	45448291	+	1149	protein_coding	-	CARD
ENSDARG00000100952	732.575	172.26	2.08756	2.34559e-06	8.51572e-05	wu:fj16a03	13	2908764	2913899	+	399	protein_coding	-	-
ENSDARG00000005648	270.172	63.5128	2.0865	7.45736e-06	0.000214148	olfml2a	8	41281801	41342918	+	2099	protein_coding	-	-
ENSDARG00000037046	139.244	32.7172	2.08512	3.82542e-05	0.000789418	rad51b	20	9474841	9568005	+	3220	protein_coding	-	-
ENSDARG00000038729	253.546	59.6633	2.08493	8.33662e-06	0.000232266	s100z	21	7863243	7882905	-	1113	protein_coding	-	-
ENSDARG00000035860	9658.53	2277.91	2.08403	1.09506e-06	4.57767e-05	rps28	2	24507597	24509698	+	1612	protein_coding	-	-
ENSDARG00000106873	188.082	44.2655	2.08387	1.59445e-05	0.000393397	LO018188.1	14	49604362	49665640	+	3617	protein_coding	-	-
ENSDARG00000071212	644.251	152.05	2.08213	2.79121e-06	9.68878e-05	p3h1	11	39075613	39105253	-	2774	protein_coding	-	-
ENSDARG00000097635	264.976	62.5504	2.08048	7.97505e-06	0.00022459	wu:fb18f06	15	46356879	46358766	+	1775	protein_coding	-	-
ENSDARG00000021232	178.73	42.3408	2.07429	1.9766e-05	0.000463455	nkx2.7	8	50284859	50287949	-	1176	protein_coding	-	Homeobox
ENSDARG00000063089	259.781	61.588	2.07425	9.02639e-06	0.000249415	ccm2l	23	9035578	9084866	+	5597	protein_coding	-	-
ENSDARG00000030722	863.503	204.98	2.07402	2.42775e-06	8.71665e-05	xirp1	2	23749614	23768832	-	8291	protein_coding	-	-
ENSDARG00000016855	909.224	216.528	2.06942	2.3555e-06	8.53054e-05	sf3b5	13	23897975	23901732	+	564	protein_coding	-	-
ENSDARG00000099151	153.791	36.5666	2.06847	2.51188e-05	0.000566276	CABZ01073339.1	KN150013.1	14	8486	+	1419	protein_coding	-	-
ENSDARG00000078520	351.222	83.7224	2.06699	6.78011e-06	0.000198598	zgc:113921	4	77966055	77974820	+	5819	protein_coding	-	-
ENSDARG00000055398	991.314	236.738	2.06545	2.45045e-06	8.77661e-05	foxc1b	20	26702377	26704331	+	1955	protein_coding	-	Fork_head
ENSDARG00000063916	9667.88	2310.63	2.06485	1.35074e-06	5.42929e-05	mt-nd4l	MT	11009	11305	+	297	protein_coding	-	-
ENSDARG00000009402	169.378	40.4161	2.06372	2.30389e-05	0.000528782	si:ch211-210b2.2	15	665156	669476	-	3133	protein_coding	-	-
ENSDARG00000070497	281.602	67.3622	2.06153	9.12923e-06	0.000251544	bicc1b	12	7399403	7429824	+	1823	protein_coding	-	-
ENSDARG00000054162	161.065	38.4913	2.06134	2.50341e-05	0.000564802	nfatc4	2	37775655	37803614	-	4201	protein_coding	-	RHD
ENSDARG00000070683	408.373	98.1578	2.05526	5.8136e-06	0.000175741	dkk3b	25	16132580	16146851	-	1118	protein_coding	-	-
ENSDARG00000024537	1124.32	271.383	2.05013	2.57147e-06	9.07676e-05	emilin1a	20	34845672	34865031	+	3882	protein_coding	-	Collagen
ENSDARG00000102556	223.412	53.8891	2.049	1.6693e-05	0.000409106	nfat5b	7	67325933	67421313	+	3783	protein_coding	-	RHD
ENSDARG00000015731	461.368	111.631	2.04591	5.18511e-06	0.0001629	ano5a	25	35189555	35244242	+	2984	protein_coding	-	-
ENSDARG00000104110	1618.94	392.641	2.0434	2.32246e-06	8.46325e-05	col4a2	9	8761099	8882901	+	5022	protein_coding	-	Collagen
ENSDARG00000098631	289.915	70.2493	2.04305	1.0115e-05	0.000272546	CABZ01044277.1	13	1535511	1543927	+	1975	protein_coding	-	-
ENSDARG00000104478	373.044	90.4589	2.04244	6.94108e-06	0.000202245	cap2	19	46158078	46210904	+	3488	protein_coding	-	-
ENSDARG00000005023	1457.87	355.109	2.03713	2.63268e-06	9.21502e-05	fkbp9	19	42591150	42607451	-	2235	protein_coding	-	FKBP_C
ENSDARG00000036359	339.792	82.76	2.03593	9.18431e-06	0.000252112	riox2	10	23088	28198	+	2002	protein_coding	-	Cupin_4
ENSDARG00000104596	351.222	85.6471	2.03425	7.91292e-06	0.000223286	gtf2a1l	13	40508	44423	-	2515	protein_coding	-	Adap_comp_sub
ENSDARG00000104874	752.319	183.808	2.03237	4.1098e-06	0.00013407	CABZ01088508.1	16	54513267	54521652	+	2851	protein_coding	-	Fz
ENSDARG00000075188	338.753	82.76	2.03152	9.99368e-06	0.000270523	adamts10	8	20298369	20380750	-	3978	protein_coding	-	TSP_1
ENSDARG00000055009	2108.36	515.823	2.0309	2.50824e-06	8.89039e-05	col4a1	9	8634229	8670158	-	6085	protein_coding	-	Collagen
ENSDARG00000059342	466.563	114.518	2.02526	6.3553e-06	0.000187847	avil	11	169394	183328	-	2645	protein_coding	-	-
ENSDARG00000002732	936.241	230.001	2.02462	3.7701e-06	0.000124656	spon2b	14	17376940	17382534	+	2218	protein_coding	-	-
ENSDARG00000019365	403.178	99.1202	2.02274	7.96514e-06	0.000224543	zgc:110712	11	11565996	11575070	-	1894	protein_coding	-	Filament
ENSDARG00000059792	590.217	145.314	2.0211	5.34055e-06	0.000165371	trpm5	7	48667081	48702051	+	4675	protein_coding	-	Ion_trans
ENSDARG00000045268	168.339	41.3784	2.021	3.274e-05	0.000698277	tectb	12	31476169	31484677	-	1663	protein_coding	-	Zona_pellucida
ENSDARG00000091253	523.714	128.953	2.02083	6.29648e-06	0.000186531	smyd1b	8	1015243	1051527	-	1819	protein_coding	-	SET
ENSDARG00000094422	183.926	45.2279	2.02071	2.75338e-05	0.000612231	si:dkey-12l12.1	24	11334733	11346871	+	2009	protein_coding	-	-
ENSDARG00000040683	148.596	36.5666	2.01893	4.22921e-05	0.000855845	si:ch73-40a17.3	2	283764	293793	-	2867	protein_coding	-	Astacin
ENSDARG00000011196	257.702	63.5128	2.01836	1.49729e-05	0.000374797	dnajc11a	23	30707837	30724909	+	2892	protein_coding	-	DnaJ
ENSDARG00000086112	910.263	225.19	2.01452	4.19521e-06	0.000136249	si:ch211-266i6.3	10	32050906	32058078	+	2448	protein_coding	-	-
ENSDARG00000052277	140.283	34.6419	2.01368	4.7569e-05	0.000929957	cabp2b	14	46223458	46301887	+	5392	protein_coding	-	-
ENSDARG00000093022	1337.34	332.012	2.00963	3.65593e-06	0.000121568	selenoh	8	7315625	7317444	+	1820	protein_coding	-	Histone
ENSDARG00000102594	208.864	51.9644	2.00426	2.59612e-05	0.000583022	zgc:194627	22	5433093	5441893	-	1050	protein_coding	-	V-set
ENSDARG00000045230	3030.05	755.451	2.00374	3.00826e-06	0.000103077	cox6b1	24	39606053	39610585	-	633	protein_coding	-	-

## Sheet: Downregulated DEGs
gene_id	Terfenadine+NXT	Terfenadine	log2FoldChange	pvalue	padj	gene_name	gene_chr	gene_start	gene_end	gene_strand	gene_length	gene_biotype	gene_description	tf_family
ENSDARG00000104572	1.38778e-17	242.512	-10.9237	1.30943e-22	2.01666e-19	si:dkey-35h6.1	14	13036560	13048355	-	4261	protein_coding	-	-
ENSDARG00000115234	1.38778e-17	86.6095	-9.43965	9.44718e-14	2.53618e-11	crygm2b	9	22068412	22069364	-	600	protein_coding	-	Crystall
ENSDARG00000117097	1.38778e-17	73.1364	-9.1961	1.91e-12	4.10958e-10	crygm2c	9	22022105	22023061	-	600	protein_coding	-	Crystall
ENSDARG00000040479	1.38778e-17	46.1902	-8.53457	2.27371e-09	2.21124e-07	cga	17	49439219	49443399	-	1794	protein_coding	-	-
ENSDARG00000057098	1.38778e-17	42.3408	-8.40939	5.74928e-09	5.06733e-07	htr1ab	21	20949976	20951413	+	1438	protein_coding	-	7tm_1
ENSDARG00000013251	1.38778e-17	40.4161	-8.34248	1.08849e-08	8.70255e-07	hsf4	18	22739732	22753637	-	2751	protein_coding	-	HSF_DNA-bind
ENSDARG00000024503	1.38778e-17	38.4913	-8.27232	2.09586e-08	1.58884e-06	c6ast3	7	38642114	38644560	-	920	protein_coding	-	Astacin
ENSDARG00000033382	1.04248	342.598	-8.2018	1.43912e-24	3.23935e-21	grifin	3	41784542	41795917	-	2151	protein_coding	-	-
ENSDARG00000017251	1.38778e-17	34.6419	-8.12083	8.20482e-08	5.05451e-06	smtlb	10	39314578	39321367	-	857	protein_coding	-	-
ENSDARG00000074983	1.38778e-17	31.7548	-7.99577	2.40483e-07	1.26338e-05	jac9	7	8513993	8515550	-	1304	protein_coding	-	-
ENSDARG00000088625	1.38778e-17	30.7924	-7.95155	3.47842e-07	1.74589e-05	si:ch211-142d6.2	7	73444325	73445871	+	810	protein_coding	-	-
ENSDARG00000099073	1.38778e-17	25.9806	-7.70752	2.40377e-06	8.66244e-05	CU856343.1	14	695863	697631	+	851	protein_coding	-	-
ENSDARG00000057899	1.38778e-17	23.0935	-7.53846	8.28134e-06	0.000231451	zgc:114081	23	16807209	16811727	+	1867	protein_coding	-	F-box
ENSDARG00000097381	1.38778e-17	20.2064	-7.34692	3.04594e-05	0.000660714	CR382363.1	25	28813157	28815574	+	1461	processed_transcript	-	-
ENSDARG00000056376	1.38778e-17	19.2441	-7.27697	4.77659e-05	0.000929957	ankrd37	1	17695426	17698773	+	1076	protein_coding	-	-
ENSDARG00000074210	2.08157	318.539	-7.17635	8.5634e-23	1.39212e-19	zgc:110286	11	42478184	42481817	+	973	protein_coding	-	Arf
ENSDARG00000045548	1.04248	124.142	-6.73822	2.19182e-15	7.20642e-13	lepb	4	19031768	19033805	-	589	protein_coding	-	-
ENSDARG00000076572	11.4335	958.51	-6.37438	2.24396e-27	1.64157e-23	crygm2d7	9	22271056	22272181	-	1022	protein_coding	-	Crystall
ENSDARG00000043135	3.12066	254.061	-6.29277	9.77967e-20	7.7344e-17	pomca	17	33226955	33230039	+	1224	protein_coding	-	-
ENSDARG00000099160	1.04248	88.5342	-6.25114	1.07555e-12	2.41133e-10	CR749168.2	5	54035570	54040096	-	3424	processed_transcript	-	-
ENSDARG00000011998	17.6681	1144.25	-6.00737	8.76476e-27	4.27457e-23	bfsp2	2	32761130	32769759	-	2541	protein_coding	-	Filament
ENSDARG00000038185	15.5899	952.736	-5.92237	1.19224e-25	3.89033e-22	gh1	3	22327738	22332913	+	1197	protein_coding	-	-
ENSDARG00000041645	23.9028	1249.14	-5.70044	9.2201e-26	3.85427e-22	A2ML1 (1 of many)	15	21137046	21155657	-	4452	protein_coding	-	A2M_comp
ENSDARG00000096092	1.04248	56.7762	-5.61135	1.4198e-09	1.48911e-07	BX548032.3	1	51753125	51826020	+	1069	lincRNA	-	-
ENSDARG00000023861	6.23795	304.103	-5.5801	2.72269e-19	1.99178e-16	dnase1l1l	8	25351863	25358860	+	2816	protein_coding	-	Exo_endo_phos
ENSDARG00000053323	11.4335	520.635	-5.49402	2.76426e-21	3.23551e-18	zgc:112285	12	35051636	35070011	-	2189	protein_coding	-	-
ENSDARG00000015445	59.2325	2477.12	-5.38324	1.32948e-25	3.89033e-22	lim2.4	19	10537443	10554352	-	5422	protein_coding	-	-
ENSDARG00000100339	41.5677	1695.68	-5.34615	1.10424e-24	2.69269e-21	arf4b	11	42466834	42472941	-	1062	protein_coding	-	Arf
ENSDARG00000007715	6.23795	251.173	-5.30435	1.55875e-17	8.44667e-15	lgsn	11	11263451	11266882	-	2297	protein_coding	-	-
ENSDARG00000037402	24.9419	988.343	-5.30154	4.05146e-23	6.97375e-20	lim2.3	15	19646902	19660757	+	2789	protein_coding	-	-
ENSDARG00000055831	1.04248	44.2655	-5.25317	5.33968e-08	3.58371e-06	si:dkey-182g1.6	22	8799855	8809496	+	3022	protein_coding	-	-
ENSDARG00000030411	211.982	7646.93	-5.17207	1.55688e-25	4.14157e-22	crygn2	24	41305391	41312459	-	981	protein_coding	-	Crystall
ENSDARG00000037946	8.31616	290.63	-5.10681	3.40131e-17	1.68757e-14	prl	3	32341917	32345900	+	1399	protein_coding	-	-
ENSDARG00000044875	1.04248	39.4537	-5.08765	1.82531e-07	9.9836e-06	crygm2e	9	22080122	22080989	+	663	protein_coding	-	Crystall
ENSDARG00000036139	3.12066	102.97	-4.99088	4.80386e-12	9.43427e-10	lctla	7	34227075	34236091	+	2680	protein_coding	-	Glyco_hydro_1
ENSDARG00000113877	1.04248	35.6042	-4.94004	6.64018e-07	3.05031e-05	hoxc13b	11	2156430	2162821	+	4736	protein_coding	-	Homeobox
ENSDARG00000093983	1.04248	34.6419	-4.90066	9.26662e-07	3.98179e-05	CR749763.3	4	16019215	16022657	+	1101	processed_transcript	-	-
ENSDARG00000009443	5.19885	154.937	-4.86518	6.27673e-14	1.80068e-11	zgc:92137	17	42983983	42988356	-	1667	protein_coding	-	-
ENSDARG00000106138	3.12066	94.3084	-4.86428	1.94745e-11	3.35214e-09	BX855618.1	4	20037521	20039635	-	1461	protein_coding	-	-
ENSDARG00000069826	204.708	5924.3	-4.85418	2.92191e-23	5.34381e-20	crygm2d15	9	22116600	22117430	-	623	protein_coding	-	Crystall
ENSDARG00000037281	43.6459	1244.33	-4.82952	3.18368e-21	3.58311e-18	fgg	1	25669799	25679383	-	2069	protein_coding	-	Fibrinogen_C
ENSDARG00000053502	1.04248	32.7172	-4.8185	1.82875e-06	6.93171e-05	cryaa	1	29096881	29100923	+	1417	protein_coding	-	-
ENSDARG00000079727	25.981	735.242	-4.8162	6.05291e-20	5.06058e-17	selenop2	2	27394798	27401105	+	1603	protein_coding	-	-
ENSDARG00000014803	10.3944	290.63	-4.78916	2.90158e-16	1.23052e-13	cryba1l2	1	44421920	44434707	-	1717	protein_coding	-	Crystall
ENSDARG00000021455	1.04248	31.7548	-4.7756	2.58666e-06	9.08655e-05	strbp	10	9834896	10018794	-	5718	protein_coding	-	-
ENSDARG00000094316	13.5117	367.619	-4.7535	3.59652e-17	1.75402e-14	si:rp71-80o10.4	23	43300892	43307237	-	1120	protein_coding	-	-
ENSDARG00000102456	41.5677	1116.34	-4.74312	1.61319e-20	1.47516e-17	cfhl4	22	23598036	23625372	-	2438	protein_coding	-	Sushi
ENSDARG00000088823	57.1543	1520.53	-4.73062	3.99654e-21	4.33136e-18	crygm2d3	9	22280471	22281854	-	1279	protein_coding	-	Crystall
ENSDARG00000069767	2.08157	57.7386	-4.71511	8.27579e-09	6.89932e-07	nectin1a	21	22589577	22635262	-	1813	protein_coding	-	V-set
ENSDARG00000016412	38.4503	998.929	-4.69494	5.3972e-20	4.64508e-17	agt	13	23988442	23995876	+	1676	protein_coding	-	Serpin
ENSDARG00000030349	205.747	5252.57	-4.67326	5.26978e-22	7.34306e-19	cryba2a	6	13780205	13783634	-	1702	protein_coding	-	Crystall
ENSDARG00000018797	1.04248	28.8677	-4.63866	7.53307e-06	0.000215056	crygmxl1	9	22056172	22057658	-	887	protein_coding	-	Crystall
ENSDARG00000057121	1.04248	28.8677	-4.63866	7.53307e-06	0.000215056	c7b	21	20901505	20915291	+	2612	protein_coding	-	Sushi
ENSDARG00000092358	17.6681	434.022	-4.60908	2.81732e-17	1.44632e-14	BX469930.1	1	57927489	57931592	+	2597	lincRNA	-	-
ENSDARG00000091148	195.356	4722.31	-4.59446	2.06484e-21	2.51756e-18	crygm2d20	9	22212241	22213348	-	950	protein_coding	-	Crystall
ENSDARG00000053476	3.12066	77.9482	-4.58982	5.06391e-10	5.95101e-08	lipca	7	30392613	30406629	+	2140	protein_coding	-	Lipase
ENSDARG00000054150	12.4726	303.141	-4.58976	7.9573e-16	2.94742e-13	cx23	20	37294112	37298274	+	1997	protein_coding	-	Connexin
ENSDARG00000095956	2.08157	51.9644	-4.56345	3.88302e-08	2.69893e-06	CU467655.1	18	6985876	6994125	+	948	processed_transcript	-	-
ENSDARG00000041295	13.5117	321.426	-4.55985	5.8933e-16	2.26907e-13	lim2.5	16	50166421	50181206	-	1253	protein_coding	-	-
ENSDARG00000071143	1.04248	26.943	-4.53957	1.57535e-05	0.000389998	si:dkey-208m12.2	22	27189979	27362439	-	1650	protein_coding	-	ig
ENSDARG00000086917	327.323	7465.04	-4.51085	4.39844e-21	4.59668e-18	crygm2d2	9	22317479	22318511	-	878	protein_coding	-	Crystall
ENSDARG00000069801	7.27706	159.749	-4.43355	1.56596e-12	3.41964e-10	crygm2d12	9	22204677	22205682	-	819	protein_coding	-	Crystall
ENSDARG00000041864	13.5117	293.517	-4.42887	3.81426e-15	1.22652e-12	capn3a	17	45305645	45346635	+	3218	protein_coding	-	Peptidase_C2
ENSDARG00000052207	49.8805	1051.86	-4.39498	1.38477e-18	8.62153e-16	c3a.3	1	56274613	56320569	+	5209	protein_coding	-	A2M_comp
ENSDARG00000089853	2.08157	46.1902	-4.39396	2.01077e-07	1.07962e-05	si:dkey-22n8.3	1	46985884	46989650	-	1223	protein_coding	-	-
ENSDARG00000008790	2.08157	46.1902	-4.39396	2.01077e-07	1.07962e-05	actr3b	24	7294929	7321934	-	1622	protein_coding	-	Actin
ENSDARG00000051912	5.19885	110.669	-4.38022	2.78101e-11	4.49601e-09	zgc:152945	16	2394193	2414063	-	1397	protein_coding	-	Hemopexin
ENSDARG00000086569	19.7464	406.114	-4.35382	4.63714e-16	1.85879e-13	zgc:172051	3	1005059	1012673	+	2648	protein_coding	-	-
ENSDARG00000008969	158.987	3238.35	-4.34723	1.27268e-19	9.80032e-17	fgb	1	10051763	10059496	+	2259	protein_coding	-	Fibrinogen_C
ENSDARG00000079907	2.08157	44.2655	-4.33273	3.56323e-07	1.77182e-05	ptger4c	2	17181777	17186371	+	1602	protein_coding	-	7tm_1
ENSDARG00000086374	16.629	335.861	-4.32613	2.80278e-15	9.11279e-13	isg15	5	20112032	20113284	+	1141	protein_coding	-	ubiquitin
ENSDARG00000102722	11.4335	230.964	-4.32186	8.019e-14	2.23478e-11	itih3b	11	37178271	37200200	+	2918	protein_coding	-	VWA
ENSDARG00000074001	95.6013	1866.02	-4.28505	9.88233e-19	6.72504e-16	crygmxl2	12	30842677	30846055	-	1419	protein_coding	-	Crystall
ENSDARG00000087301	342.909	6629.71	-4.27256	1.73476e-19	1.3016e-16	crygm2d14	9	22146301	22158784	-	1534	protein_coding	-	Crystall
ENSDARG00000094310	81.0538	1553.25	-4.25822	2.05527e-18	1.25294e-15	si:ch211-255g12.6	8	6954984	6958173	+	519	protein_coding	-	-
ENSDARG00000032929	153.791	2924.62	-4.24812	6.4356e-19	4.48378e-16	cryba1l1	14	46313135	46321016	+	1883	protein_coding	-	Crystall
ENSDARG00000024548	81.0538	1532.08	-4.23842	2.77612e-18	1.6247e-15	cryba4	10	44042033	44051808	+	1807	protein_coding	-	Crystall
ENSDARG00000069843	2.08157	41.3784	-4.23571	6.39568e-07	2.9519e-05	kctd12.1	9	21843915	21845783	+	1869	protein_coding	-	K_tetra
ENSDARG00000003077	7.27706	138.577	-4.22861	6.53515e-12	1.24988e-09	si:ch73-111m19.2	12	45676667	45688953	+	2695	protein_coding	-	GSHPx
ENSDARG00000036833	3.12066	60.6257	-4.22791	2.12049e-08	1.6007e-06	upp2	9	16097812	16109001	-	2023	protein_coding	-	-
ENSDARG00000076790	434.351	8090.58	-4.21893	3.49686e-19	2.49573e-16	crygm2d16	9	22157282	22158325	-	950	protein_coding	-	Crystall
ENSDARG00000069792	35.333	657.29	-4.21277	1.30772e-16	6.07407e-14	crygm2d5	9	22231878	22232902	-	926	protein_coding	-	Crystall
ENSDARG00000091235	7.27706	136.652	-4.20845	8.48907e-12	1.58192e-09	CABZ01015525.1	4	43999348	44010453	+	2663	protein_coding	-	NACHT
ENSDARG00000095328	2.08157	40.4161	-4.20187	8.6112e-07	3.7553e-05	si:ch211-191i18.4	19	42235739	42238440	-	1023	protein_coding	-	-
ENSDARG00000086658	384.474	6776.95	-4.13925	1.29918e-18	8.26451e-16	crygm2d21	9	22298246	22299412	-	1062	protein_coding	-	Crystall
ENSDARG00000070037	2.08157	38.4913	-4.1317	1.57716e-06	6.14524e-05	rgs8	6	35459369	35488180	-	4501	protein_coding	-	RGS
ENSDARG00000041925	793.883	13789.7	-4.11831	1.22854e-18	7.9888e-16	cryba2b	9	11554089	11560432	-	1859	protein_coding	-	Crystall
ENSDARG00000063519	6.23795	109.706	-4.11026	1.19203e-10	1.66896e-08	PLEKHB1	10	36731039	36738642	-	2507	protein_coding	-	PH
ENSDARG00000052578	44.685	749.677	-4.06473	3.36168e-16	1.38549e-13	c6ast4	7	38635538	38638809	-	1403	protein_coding	-	Astacin
ENSDARG00000036171	5.19885	88.5342	-4.0587	1.12218e-09	1.21619e-07	rnasel3	14	38654300	38656463	+	1914	protein_coding	-	-
ENSDARG00000020122	25.981	433.06	-4.05273	5.42129e-15	1.68764e-12	endou2	21	41863540	41873584	-	1562	protein_coding	-	-
ENSDARG00000020741	156.909	2591.64	-4.04482	1.3915e-17	7.68266e-15	fga	1	10063501	10071539	-	3142	protein_coding	-	Fibrinogen_C
ENSDARG00000045442	6.23795	103.932	-4.03234	3.07356e-10	3.82718e-08	cpb1	24	4755391	4765740	-	2220	protein_coding	-	-
ENSDARG00000031463	2.08157	35.6042	-4.0196	4.01499e-06	0.000131712	syt6b	11	24620742	24664031	+	3118	protein_coding	-	C2
ENSDARG00000052088	2.08157	35.6042	-4.0196	4.01499e-06	0.000131712	si:ch73-54b5.2	9	48085039	48091741	+	4127	protein_coding	-	7tm_1
ENSDARG00000038199	17.6681	285.818	-4.00663	1.49704e-13	3.80924e-11	cdab	11	3585934	3593118	+	1473	protein_coding	-	-
ENSDARG00000076269	3.12066	51.9644	-4.00601	1.95094e-07	1.05729e-05	zgc:172131	10	40623414	40628487	+	2554	protein_coding	-	-
ENSDARG00000037285	17.6681	283.894	-3.99688	1.71913e-13	4.33665e-11	mipa	23	27068225	27072774	+	2844	protein_coding	-	-
ENSDARG00000105562	19.7464	314.689	-3.986	8.70505e-14	2.38063e-11	si:dkey-23i12.7	7	25049545	25058145	+	1843	protein_coding	-	bZIP_2
ENSDARG00000076958	2.08157	34.6419	-3.98022	5.52293e-06	0.000169405	jac8	7	8543317	8544855	+	1284	protein_coding	-	-
ENSDARG00000100406	190.16	3001.61	-3.97959	2.78336e-17	1.44632e-14	zgc:112265	11	37201483	37229533	+	3314	protein_coding	-	VWA
ENSDARG00000109861	71.7018	1128.85	-3.97442	2.33731e-16	1.02081e-13	crygm2d17	9	22187031	22188117	-	1002	protein_coding	-	Crystall
ENSDARG00000061473	4.15975	66.3998	-3.95782	2.31856e-08	1.72636e-06	tbkbp1	12	28574863	28678323	+	4324	protein_coding	-	-
ENSDARG00000097608	4.15975	66.3998	-3.95782	2.31856e-08	1.72636e-06	CU929312.1	6	26305223	26309175	+	2362	lincRNA	-	-
ENSDARG00000076978	4.15975	64.4751	-3.91547	3.60291e-08	2.53193e-06	pmchl	5	54685175	54685710	+	536	protein_coding	-	-
ENSDARG00000069817	838.565	12530.9	-3.90123	3.40259e-17	1.68757e-14	crygm2d8	9	22127117	22129839	-	2177	protein_coding	-	Crystall
ENSDARG00000087165	5.19885	78.9106	-3.89294	7.30743e-09	6.28912e-07	si:dkeyp-69c1.7	21	22630297	22634926	+	1959	protein_coding	-	-
ENSDARG00000079544	90.4058	1301.11	-3.84539	8.89609e-16	3.25397e-13	si:ch1073-464p5.5	3	1015867	1029876	+	5566	protein_coding	-	-
ENSDARG00000070109	13.5117	195.356	-3.84184	1.02153e-11	1.86825e-09	ncapg	1	23559478	23573230	+	3721	protein_coding	-	-
ENSDARG00000073750	311.736	4455.74	-3.83674	1.51091e-16	6.80189e-14	crygm2d9	9	22120874	22122637	-	1654	protein_coding	-	Crystall
ENSDARG00000010420	141.322	2005.56	-3.8258	4.81519e-16	1.90408e-13	ndrg1b	16	31511739	31517227	+	1778	protein_coding	-	Ndr
ENSDARG00000086654	3.12066	45.2279	-3.80623	1.25988e-06	5.1275e-05	cbln11	7	4291707	4296771	-	936	protein_coding	-	-
ENSDARG00000096762	3.12066	45.2279	-3.80623	1.25988e-06	5.1275e-05	si:dkey-61p9.11	4	77590387	77602685	-	6318	protein_coding	-	ketoacyl-synt
ENSDARG00000041179	4.15975	59.6633	-3.8038	1.12142e-07	6.6293e-06	crygm5	9	22345047	22352280	-	1309	protein_coding	-	Crystall
ENSDARG00000069726	4.15975	59.6633	-3.8038	1.12142e-07	6.6293e-06	glis3	10	644574	690170	-	2734	protein_coding	-	-
ENSDARG00000099200	201.591	2765.83	-3.77741	5.74346e-16	2.24087e-13	zgc:123103	19	42547699	42551338	-	1392	protein_coding	-	-
ENSDARG00000102129	13.5117	185.733	-3.76901	2.67219e-11	4.38263e-09	crygn1	2	51783120	51815413	+	1081	protein_coding	-	Crystall
ENSDARG00000079074	2.08157	29.8301	-3.76532	2.88486e-05	0.000633728	frmpd1a	1	21893289	21909608	-	1169	protein_coding	-	Band_41
ENSDARG00000079296	33.2548	452.307	-3.76081	1.2227e-13	3.16625e-11	gcga	22	11617520	11626018	-	2317	protein_coding	-	-
ENSDARG00000057460	781.414	10560	-3.75617	3.12402e-16	1.30593e-13	crygm2d13	9	22091161	22092089	-	642	protein_coding	-	Crystall
ENSDARG00000016793	275.367	3677.18	-3.73859	7.46555e-16	2.80073e-13	crybb1l2	1	44439661	44448387	+	2694	protein_coding	-	Crystall
ENSDARG00000105549	5.19885	70.2493	-3.72549	3.62736e-08	2.53932e-06	si:ch211-235p24.2	7	28047279	28058442	-	3616	protein_coding	-	-
ENSDARG00000105052	2.08157	28.8677	-3.71822	4.06483e-05	0.000831203	cfhl5	22	23598093	23612854	-	1192	protein_coding	-	Sushi
ENSDARG00000041569	202.63	2662.85	-3.71526	1.42932e-15	4.86333e-13	ces2	18	17408470	17415609	-	1826	protein_coding	-	COesterase
ENSDARG00000086172	3.12066	42.3408	-3.71134	2.20061e-06	8.09989e-05	ACVR1C	9	5271524	5318873	-	2522	protein_coding	-	-
ENSDARG00000067851	10.3944	136.652	-3.7012	4.9134e-10	5.82089e-08	lcn15	5	65991152	66001200	+	1142	protein_coding	-	-
ENSDARG00000038424	117.423	1519.57	-3.69251	4.73893e-15	1.49108e-12	si:dkey-8k3.2	16	16665203	16701718	-	5979	protein_coding	-	A2M_comp
ENSDARG00000100442	42.6068	551.431	-3.69025	9.21901e-14	2.49784e-11	cfh	22	23641801	23668468	-	3412	protein_coding	-	Sushi
ENSDARG00000069827	490.463	6300.58	-3.68294	1.13266e-15	3.99324e-13	CR391987.1	9	22098575	22099536	-	860	protein_coding	-	Crystall
ENSDARG00000099573	15.5899	201.131	-3.67915	2.93606e-11	4.66929e-09	CR759927.3	8	23122151	23122372	-	222	TEC	-	-
ENSDARG00000087324	879.09	11222.1	-3.67401	1.00751e-15	3.59534e-13	crygm2d1	9	22338578	22339582	-	815	protein_coding	-	Crystall
ENSDARG00000076557	3.12066	39.4537	-3.60977	5.19332e-06	0.0001629	bicc2	14	2941797	2979878	-	2976	protein_coding	-	SAM_1
ENSDARG00000099307	4.15975	51.9644	-3.60494	7.6806e-07	3.43654e-05	si:dkey-10p5.10	6	18520859	18523946	+	898	protein_coding	-	-
ENSDARG00000016337	5.19885	64.4751	-3.60198	1.29022e-07	7.44666e-06	lctlb	18	19463425	19484919	-	6913	protein_coding	-	Glyco_hydro_1
ENSDARG00000043719	18.7072	228.077	-3.59931	2.2538e-11	3.85677e-09	c3a.6	1	56036644	56080165	-	5152	protein_coding	-	A2M_comp
ENSDARG00000038025	211.982	2556.99	-3.59168	8.06488e-15	2.45828e-12	cbx7a	3	24986145	24994617	+	2064	protein_coding	-	Chromo
ENSDARG00000076838	50.9196	613.984	-3.58877	1.76686e-13	4.38152e-11	apom	2	42228741	42234561	-	870	protein_coding	-	-
ENSDARG00000061149	16.629	200.168	-3.57985	5.95135e-11	9.16571e-09	nrn1lb	7	29015846	29021757	-	2412	protein_coding	-	-
ENSDARG00000062077	4.15975	51.002	-3.57804	9.86692e-07	4.1905e-05	acsbg1	25	25993240	26018424	-	2250	protein_coding	-	AMP-binding
ENSDARG00000095553	3.12066	38.4913	-3.57426	6.95643e-06	0.000202245	lenep	16	22779229	22781446	-	719	protein_coding	-	-
ENSDARG00000092137	3.12066	38.4913	-3.57426	6.95643e-06	0.000202245	si:dkey-4i23.5	2	35612621	35614293	+	572	protein_coding	-	-
ENSDARG00000087753	13.5117	161.674	-3.56902	3.14451e-10	3.88248e-08	CR388166.1	21	25570028	25573064	-	1808	protein_coding	-	-
ENSDARG00000090344	3.12066	37.529	-3.53786	9.34721e-06	0.000255727	il19l	11	21096339	21099783	+	606	protein_coding	-	-
ENSDARG00000097504	15.5899	180.921	-3.52648	1.9391e-10	2.55594e-08	CR626907.3	15	21180094	21198286	+	4531	unprocessed_pseudogene	-	A2M_comp
ENSDARG00000046142	6.23795	71.2117	-3.48771	1.16078e-07	6.8206e-06	si:ch211-170d8.5	8	39733278	39739640	-	1493	protein_coding	-	Lectin_C
ENSDARG00000102175	25.981	288.706	-3.46797	1.58506e-11	2.77737e-09	hamp	16	50289916	50292583	+	675	protein_coding	-	-
ENSDARG00000105822	6.23795	69.2869	-3.44825	1.42119e-07	8.12242e-06	CABZ01117780.1	4	74564192	74565834	+	1643	lincRNA	-	-
ENSDARG00000020901	6.23795	68.3246	-3.42811	1.74269e-07	9.63984e-06	gabrp	14	34547554	34557058	+	1592	protein_coding	-	Neur_chan_LBD
ENSDARG00000099919	3.12066	34.6419	-3.42278	2.31155e-05	0.000528856	CR407584.1	6	38132511	38358080	-	1773	processed_transcript	-	Neur_chan_LBD
ENSDARG00000073742	289.915	3093.99	-3.41522	7.75712e-14	2.18258e-11	prss59.2	16	26017360	26018694	+	879	protein_coding	-	Trypsin
ENSDARG00000039517	13.5117	142.426	-3.3863	2.6514e-09	2.50275e-07	c8b	2	1478225	1518360	-	2329	protein_coding	-	-
ENSDARG00000073874	86.2494	901.73	-3.38428	7.72386e-13	1.77965e-10	crygm2d6	9	22181416	22182396	-	685	protein_coding	-	Crystall
ENSDARG00000038321	3.12066	33.6795	-3.38229	3.14646e-05	0.000676997	zgc:172053	9	33080438	33081978	-	700	protein_coding	-	Lectin_C
ENSDARG00000058371	11.4335	119.33	-3.3699	1.01862e-08	8.21124e-07	krt5	23	10173196	10177458	-	2469	protein_coding	-	Filament
ENSDARG00000096756	21.8246	223.265	-3.34754	1.92881e-10	2.55388e-08	si:ch211-196c10.13	8	23142946	23143712	+	767	protein_coding	-	HLH
ENSDARG00000040135	70.6627	718.882	-3.34451	2.02633e-12	4.30651e-10	fosaa	17	50228998	50234004	-	1315	protein_coding	-	bZIP_1
ENSDARG00000056909	4.15975	43.3031	-3.3426	6.09357e-06	0.000182695	LO018309.1	24	33552198	33578392	-	1893	protein_coding	-	-
ENSDARG00000096979	8.31616	84.6847	-3.32935	1.64271e-07	9.24402e-06	NPC2 (1 of many)	17	43021662	43022468	-	516	protein_coding	-	-
ENSDARG00000070730	5.19885	52.9268	-3.31786	1.98414e-06	7.41383e-05	gabra5	6	38366936	38426942	-	2016	protein_coding	-	Neur_chan_memb
ENSDARG00000094983	8.31616	83.7224	-3.31288	1.95112e-07	1.05729e-05	ccl34a.3	2	40194452	40196547	-	371	protein_coding	-	-
ENSDARG00000012694	215.099	2128.74	-3.3062	4.6849e-13	1.11455e-10	c3a.1	1	56130222	56176976	-	5069	protein_coding	-	A2M_comp
ENSDARG00000076900	8.31616	82.76	-3.29623	2.31996e-07	1.2319e-05	prozb	1	144284	151998	+	1519	protein_coding	-	Trypsin
ENSDARG00000038666	23.9028	235.776	-3.29562	2.27991e-10	2.92609e-08	igfbp1b	2	124433	127945	-	1299	protein_coding	-	-
ENSDARG00000099791	5.19885	51.002	-3.26455	3.21674e-06	0.000108945	pdk3b	21	40589770	40613000	+	2131	protein_coding	-	HATPase_c
ENSDARG00000009311	8.31616	80.8353	-3.26233	3.2909e-07	1.65461e-05	pvalb6	3	24297482	24434905	+	1590	protein_coding	-	-
ENSDARG00000008263	17.6681	170.335	-3.26034	1.97829e-09	1.96233e-07	mfsd4ab	23	18103080	18114890	+	1966	protein_coding	-	MFS_1
ENSDARG00000099772	4.15975	40.4161	-3.24336	1.38101e-05	0.000351708	CU928046.1	14	863031	868922	-	1580	lincRNA	-	-
ENSDARG00000087164	84.1711	790.096	-3.22878	5.75423e-12	1.10777e-09	crygm2d4	9	22244537	22245572	-	831	protein_coding	-	Crystall
ENSDARG00000104922	27.0201	253.098	-3.22184	3.03364e-10	3.80989e-08	sstr1a	17	10247563	10249095	-	1533	protein_coding	-	7tm_1
ENSDARG00000037324	14.5508	136.652	-3.22068	1.09628e-08	8.741e-07	klhl17	23	23182037	23214599	+	4307	protein_coding	-	BACK
ENSDARG00000116164	1104.58	10197.2	-3.20647	7.64754e-13	1.77605e-10	crygm2d8	9	22134731	22135576	-	639	protein_coding	-	Crystall
ENSDARG00000021339	227.568	2092.17	-3.19995	2.03096e-12	4.30651e-10	cpa5	25	18459924	18470695	-	1353	protein_coding	-	-
ENSDARG00000100795	19.7464	181.883	-3.19551	2.30473e-09	2.227e-07	timp4.3	11	714386	718748	+	1189	protein_coding	-	-
ENSDARG00000055278	41.5677	377.243	-3.17823	1.00173e-10	1.44324e-08	cfb	21	27416284	27431397	+	2433	protein_coding	-	VWA
ENSDARG00000023111	98.7187	892.107	-3.17425	9.41505e-12	1.73272e-09	plg	20	42688488	42702884	-	3241	protein_coding	-	Trypsin
ENSDARG00000059399	7.27706	65.4375	-3.1476	9.0029e-07	3.88841e-05	si:ch211-160o17.6	11	2691243	2700397	-	1961	protein_coding	-	-
ENSDARG00000105420	8.31616	73.1364	-3.11818	5.82005e-07	2.73365e-05	CR361564.1	16	17704917	17706631	-	1224	lincRNA	-	-
ENSDARG00000090286	123.657	1071.11	-3.11344	1.4412e-11	2.5405e-09	serpina1	20	10544100	10547411	+	1651	protein_coding	-	Serpin
ENSDARG00000070348	7.27706	63.5128	-3.10461	1.35849e-06	5.45295e-05	hoxc10a	23	35969228	36086895	+	2401	protein_coding	-	Homeobox
ENSDARG00000087227	4.15975	36.5666	-3.09943	4.26833e-05	0.00086031	oit3	13	4685309	4707018	-	2003	protein_coding	-	Zona_pellucida
ENSDARG00000040177	18.7072	160.711	-3.0946	1.00011e-08	8.10667e-07	rgs16	6	35443430	35446110	-	1306	protein_coding	-	RGS
ENSDARG00000016319	107.032	911.354	-3.08854	2.38746e-11	4.03825e-09	c9	5	32345187	32355289	+	2345	protein_coding	-	Ldl_recept_a
ENSDARG00000045516	57.1543	486.952	-3.08816	9.77139e-11	1.42254e-08	itih2	4	25187912	25215968	-	3261	protein_coding	-	-
ENSDARG00000004296	40.5285	344.523	-3.0838	3.74908e-10	4.53329e-08	ambp	10	10801564	10824286	+	2559	protein_coding	-	Kunitz_BPTI
ENSDARG00000018478	291.993	2468.46	-3.07908	8.41818e-12	1.57906e-09	agxtb	2	22676743	22688651	-	2211	protein_coding	-	Aminotran_5
ENSDARG00000002764	15.5899	131.84	-3.0703	3.87189e-08	2.6976e-06	miox	18	6732195	6742287	-	1311	protein_coding	-	-
ENSDARG00000102558	130.931	1098.05	-3.0669	2.36754e-11	4.02784e-09	pde6ha	6	344423	346084	-	724	protein_coding	-	-
ENSDARG00000001818	11.4335	96.2331	-3.05992	2.67802e-07	1.38209e-05	c3b.2	22	26129250	26175237	-	5732	protein_coding	-	A2M_comp
ENSDARG00000068976	11.4335	96.2331	-3.05992	2.67802e-07	1.38209e-05	bsx	10	29890535	29892486	-	977	protein_coding	-	Homeobox
ENSDARG00000055595	12.4726	104.894	-3.05986	1.71179e-07	9.4868e-06	clul1	2	31363286	31376607	-	2085	protein_coding	-	-
ENSDARG00000037191	22.8637	191.507	-3.05958	4.9024e-09	4.40043e-07	ttr	20	6142433	6157942	+	843	protein_coding	-	-
ENSDARG00000053449	32.2157	264.647	-3.03349	1.2896e-09	1.37223e-07	pyya	3	33340939	33344780	+	846	protein_coding	-	-
ENSDARG00000096091	5.19885	43.3031	-3.02911	2.42341e-05	0.000549294	BX927253.2	4	43361785	43365259	-	1889	sense_intronic	-	-
ENSDARG00000087188	32.2157	261.759	-3.01768	1.57497e-09	1.63428e-07	nfil3-6	3	14099693	14103551	-	2478	protein_coding	-	bZIP_2
ENSDARG00000045074	8.31616	67.3622	-2.99974	1.52712e-06	5.99818e-05	arl4d	12	27243059	27245757	+	1601	protein_coding	-	Arf
ENSDARG00000087359	92.484	739.091	-2.99683	1.17708e-10	1.65595e-08	c3a.2	1	56229674	56266731	+	5167	protein_coding	-	A2M_comp
ENSDARG00000098376	6.23795	50.0397	-2.97976	1.15422e-05	0.000304145	si:ch211-207l14.1	6	9175886	9187959	+	1559	protein_coding	-	-
ENSDARG00000028389	6.23795	50.0397	-2.97976	1.15422e-05	0.000304145	rab44	6	41057943	41079209	-	6889	protein_coding	-	Ras
ENSDARG00000095214	8.31616	66.3998	-2.97902	1.85959e-06	7.03039e-05	CU469584.1	24	37361189	37404466	-	1265	processed_transcript	-	-
ENSDARG00000061383	116.384	918.091	-2.97844	9.95597e-11	1.44224e-08	serpinf2b	15	26540981	26552652	-	2092	protein_coding	-	Serpin
ENSDARG00000027355	12.4726	99.1202	-2.97828	4.07349e-07	1.99663e-05	slc25a4	1	17676745	17679089	+	1434	protein_coding	-	Mito_carr
ENSDARG00000069675	33.2548	262.722	-2.97734	3.33458e-09	3.08787e-07	her8.2	15	7176182	7178865	+	1046	protein_coding	-	HLH
ENSDARG00000042993	528.91	4166.06	-2.9773	2.43087e-11	4.08805e-09	prss1	16	25080764	25085327	-	871	protein_coding	-	Trypsin
ENSDARG00000037965	7.27706	57.7386	-2.96739	4.84488e-06	0.000153931	srrm2	3	32631372	32650278	+	4519	protein_coding	-	-
ENSDARG00000037968	23.9028	187.658	-2.96651	1.16497e-08	9.23832e-07	fus	3	32698424	32711280	+	2823	protein_coding	-	RRM_1
ENSDARG00000055036	13.5117	105.857	-2.95865	2.9659e-07	1.50153e-05	itih3a	11	3614326	3629216	-	3058	protein_coding	-	VWA
ENSDARG00000053875	97.6796	758.338	-2.95516	1.72443e-10	2.31468e-08	cryba1b	21	39185461	39195314	+	2267	protein_coding	-	Crystall
ENSDARG00000039516	17.6681	137.615	-2.95286	6.60314e-08	4.20961e-06	c8a	2	1486822	1499584	+	2320	protein_coding	-	Ldl_recept_a
ENSDARG00000101598	6.23795	49.0773	-2.95182	1.46563e-05	0.000368549	si:ch211-134c10.1	4	46890749	46915962	-	3849	protein_coding	-	NACHT
ENSDARG00000056691	6.23795	49.0773	-2.95182	1.46563e-05	0.000368549	cpeb4a	14	24096588	24111292	-	6456	protein_coding	-	-
ENSDARG00000090850	251.468	1930.5	-2.93992	6.37425e-11	9.71475e-09	serpina1l	20	10538025	10541197	+	1658	protein_coding	-	Serpin
ENSDARG00000055400	117.423	895.956	-2.93043	1.81934e-10	2.41988e-08	si:dkey-56f14.7	16	24626448	24646067	+	1781	protein_coding	-	-
ENSDARG00000023759	28.0592	214.604	-2.92975	8.25778e-09	6.89932e-07	zgc:73226	5	6350328	6377865	-	2300	protein_coding	-	-
ENSDARG00000052035	10.3944	79.8729	-2.92743	1.94017e-06	7.27861e-05	nxnl1	1	58005222	58009216	-	2062	protein_coding	-	-
ENSDARG00000087765	264.976	1999.79	-2.91534	8.18998e-11	1.22273e-08	crygm2d10	9	22309838	22310919	-	978	protein_coding	-	Crystall
ENSDARG00000105162	9.35527	71.2117	-2.91222	4.47935e-06	0.000144038	CR293509.1	4	4224406	4228682	-	616	lincRNA	-	-
ENSDARG00000097528	186.004	1396.38	-2.90748	1.23721e-10	1.72397e-08	si:dkey-7j14.5	16	43014417	43026273	-	2518	protein_coding	-	-
ENSDARG00000020788	7.27706	54.8515	-2.89356	9.35096e-06	0.000255727	sla2	23	14808221	14830627	-	2072	protein_coding	-	SH2
ENSDARG00000070972	86.2494	639.968	-2.88967	5.61341e-10	6.54421e-08	si:ch211-81a5.8	19	9174166	9179858	+	1120	protein_coding	-	-
ENSDARG00000095807	25.981	192.469	-2.88332	1.98844e-08	1.51921e-06	hp	8	50143194	50147948	-	631	protein_coding	-	-
ENSDARG00000027529	180.808	1333.83	-2.88221	1.81916e-10	2.41988e-08	hmox1a	3	26011482	26017831	-	1737	protein_coding	-	-
ENSDARG00000112575	202.63	1491.66	-2.87926	1.70503e-10	2.2992e-08	CU467905.1	10	42169982	42179824	+	1901	protein_coding	-	Peptidase_C14
ENSDARG00000104980	44.685	329.125	-2.87741	3.34875e-09	3.0912e-07	CU695117.1	5	52881744	52921532	-	3362	protein_coding	-	Metallophos
ENSDARG00000114451	65.4672	479.253	-2.86965	1.26756e-09	1.3537e-07	mmp13a	10	38610741	38620514	+	2556	protein_coding	-	PG_binding_1
ENSDARG00000055705	86.2494	629.382	-2.86561	7.48472e-10	8.48906e-08	f5	9	34127005	34147996	+	6439	protein_coding	-	F5_F8_type_C
ENSDARG00000101667	13.5117	99.1202	-2.8639	7.99608e-07	3.54319e-05	PCDHGC3 (1 of many)	14	2353398	2355833	-	2436	protein_coding	-	Cadherin
ENSDARG00000077082	20.7855	151.088	-2.85454	8.57943e-08	5.25212e-06	agtrap	11	16040517	16064291	+	2320	protein_coding	-	-
ENSDARG00000059090	9.35527	68.3246	-2.85262	6.47742e-06	0.000190687	sstr2a	12	1556147	1557286	-	1140	protein_coding	-	7tm_1
ENSDARG00000007576	107.032	772.774	-2.85061	5.37132e-10	6.28702e-08	crybb1l1	14	46301973	46310549	-	4211	protein_coding	-	Crystall
ENSDARG00000079703	8.31616	60.6257	-2.84804	6.24382e-06	0.000185677	si:dkey-18p12.4	9	30387916	30392745	+	1738	protein_coding	-	-
ENSDARG00000040284	233.803	1684.13	-2.848	2.20381e-10	2.84087e-08	si:dkey-79d12.5	16	24819118	24832038	-	3551	protein_coding	-	-
ENSDARG00000052223	55.0761	396.49	-2.84507	2.32169e-09	2.23477e-07	rcvrna	3	50441444	50443607	-	1131	protein_coding	-	-
ENSDARG00000044278	14.5508	104.894	-2.83952	6.51922e-07	3.00418e-05	synpr	6	41223204	41229787	-	1410	protein_coding	-	-
ENSDARG00000056651	10.3944	75.0611	-2.83794	4.58839e-06	0.000146899	gfra4a	13	14191293	14487524	-	4143	protein_coding	-	-
ENSDARG00000029688	87.2885	620.721	-2.82837	1.16976e-09	1.26309e-07	hsp70.1	3	26112780	26115559	-	2297	protein_coding	-	HSP70
ENSDARG00000057995	20.7855	148.201	-2.82673	1.1738e-07	6.85582e-06	arl15b	10	9006574	9089636	-	1236	protein_coding	-	Arf
ENSDARG00000029388	8.31616	59.6633	-2.825	7.67894e-06	0.000217523	si:dkey-90m5.4	20	23440632	23444653	+	1547	protein_coding	-	-
ENSDARG00000038918	17.6681	125.104	-2.81548	3.00941e-07	1.52092e-05	drd1b	9	54417141	54419308	+	2042	protein_coding	-	7tm_1
ENSDARG00000074839	34.2939	241.55	-2.81195	2.01525e-08	1.53568e-06	impg1b	17	36627099	36681740	+	3833	protein_coding	-	-
ENSDARG00000096701	35.333	248.286	-2.8087	1.81464e-08	1.3937e-06	si:dkey-21e13.3	12	35084809	35095414	-	3851	protein_coding	-	-
ENSDARG00000069117	6.23795	44.2655	-2.80335	4.98313e-05	0.000961849	kcnh5b	13	37302575	37383625	-	2955	protein_coding	-	Ion_trans
ENSDARG00000003146	6.23795	44.2655	-2.80335	4.98313e-05	0.000961849	si:dkey-27m7.4	13	17702522	17708031	+	2216	protein_coding	-	Filament
ENSDARG00000014057	6.23795	44.2655	-2.80335	4.98313e-05	0.000961849	gabrr2b	20	1158393	1176631	-	1887	protein_coding	-	Neur_chan_LBD
ENSDARG00000007024	115.344	804.532	-2.80091	9.85421e-10	1.07595e-07	uox	11	8160894	8168011	-	1236	protein_coding	-	-
ENSDARG00000032126	83.132	574.527	-2.78711	1.82936e-09	1.84588e-07	scg5	20	29471151	29475172	-	2290	protein_coding	-	-
ENSDARG00000099695	47.8023	330.087	-2.78459	7.98948e-09	6.71805e-07	si:dkey-61n16.5	3	13911950	13921173	-	4785	protein_coding	-	-
ENSDARG00000093768	276.406	1904.51	-2.78402	4.56903e-10	5.45711e-08	prr18	13	4405282	4407074	+	1793	protein_coding	-	-
ENSDARG00000069630	69.6236	479.253	-2.78101	3.15239e-09	2.93775e-07	tat	18	13162728	13179510	+	2023	protein_coding	-	Aminotran_1_2
ENSDARG00000078547	8.31616	57.7386	-2.7778	1.16659e-05	0.000306434	si:ch211-264f5.2	19	5659526	5669122	-	1467	protein_coding	-	V-set
ENSDARG00000017490	50.9196	344.523	-2.7554	8.87036e-09	7.33233e-07	cel.1	21	11401247	11411365	+	1994	protein_coding	-	COesterase
ENSDARG00000097725	57.1543	384.942	-2.74912	6.75256e-09	5.88076e-07	si:dkey-96g2.1	15	42043102	42048022	-	1005	protein_coding	-	-
ENSDARG00000044015	18.7072	126.066	-2.74463	4.65896e-07	2.24968e-05	gfra2b	10	19723025	19801821	-	1343	protein_coding	-	-
ENSDARG00000109263	14.5508	98.1578	-2.74388	1.73656e-06	6.65123e-05	BX640537.3	22	2195963	2206816	+	1537	lincRNA	-	-
ENSDARG00000070353	15.5899	104.894	-2.7408	1.2006e-06	4.94119e-05	hoxc13a	23	36052944	36055886	+	1162	protein_coding	-	Homeobox
ENSDARG00000030626	18.7072	125.104	-2.73358	5.24238e-07	2.50658e-05	lrit2	13	29470442	29474304	+	2116	protein_coding	-	-
ENSDARG00000007080	114.305	757.376	-2.72683	2.53196e-09	2.41336e-07	rhcgl1	6	36381709	36391687	+	1983	protein_coding	-	Ammonium_transp
ENSDARG00000043171	32.2157	213.641	-2.72478	4.81622e-08	3.27688e-06	CELA1 (1 of many)	22	7486867	7492548	+	1373	protein_coding	-	Trypsin
ENSDARG00000059370	35.333	233.851	-2.72233	5.064e-08	3.43016e-06	nr1d4b	11	1944729	1967438	-	2487	protein_coding	-	zf-C4
ENSDARG00000021909	11.4335	76.0235	-2.72034	7.73676e-06	0.000218737	VSTM2A	24	402493	495025	+	1141	protein_coding	-	V-set
ENSDARG00000101725	25.981	171.297	-2.71531	1.26763e-07	7.33072e-06	parietopsin	25	18905472	18913336	-	6229	protein_coding	-	7tm_1
ENSDARG00000018109	16.629	109.706	-2.71304	1.10695e-06	4.60763e-05	mafga	3	55401951	55404985	-	592	protein_coding	-	bZIP_Maf
ENSDARG00000044685	76.8974	504.275	-2.71129	5.62305e-09	4.98611e-07	nr0b2a	16	54875530	54880550	+	3063	protein_coding	-	Hormone_recep
ENSDARG00000053862	66.5063	435.947	-2.71038	8.69876e-09	7.21085e-07	crygmx	12	30838167	30841679	-	848	protein_coding	-	Crystall
ENSDARG00000103330	22.8637	150.125	-2.70861	2.60976e-07	1.35884e-05	si:ch73-236c18.5	1	58456494	58459867	+	2710	protein_coding	-	NACHT
ENSDARG00000076563	80.0147	523.522	-2.70807	5.32323e-09	4.76356e-07	zgc:92249	14	45565891	45573222	+	3115	protein_coding	-	-
ENSDARG00000112349	12.4726	81.7976	-2.70155	5.54716e-06	0.000169511	CABZ01015105.1	18	7264961	7269671	+	390	protein_coding	-	-
ENSDARG00000076076	14.5508	95.2707	-2.70086	2.31191e-06	8.44583e-05	crtc1b	11	6902306	6958042	+	2545	protein_coding	-	-
ENSDARG00000102967	14.5508	95.2707	-2.70086	2.31191e-06	8.44583e-05	CT573282.1	11	25475283	25476185	-	703	antisense	-	-
ENSDARG00000074153	14.5508	95.2707	-2.70086	2.31191e-06	8.44583e-05	slitrk5b	9	53535419	53537989	-	2571	protein_coding	-	-
ENSDARG00000031616	20.7855	135.69	-2.69961	4.26618e-07	2.07895e-05	g6pca.1	12	6023490	6033854	-	1372	protein_coding	-	-
ENSDARG00000053480	231.725	1498.4	-2.6923	1.64764e-09	1.69765e-07	aqp9b	7	30371893	30390376	+	2554	protein_coding	-	-
ENSDARG00000090064	25.981	168.41	-2.69081	1.66905e-07	9.3351e-06	TMEM179 (1 of many)	17	46451371	46457622	-	774	protein_coding	-	-
ENSDARG00000043722	72.7409	469.63	-2.68867	8.67404e-09	7.21078e-07	cpa4	25	16582172	16589461	-	1397	protein_coding	-	-
ENSDARG00000038569	16.629	107.781	-2.68753	1.43753e-06	5.7076e-05	fzd8b	2	47955160	47957673	-	2514	protein_coding	-	Fz
ENSDARG00000063614	43.6459	281.007	-2.68333	3.58596e-08	2.52849e-06	zgc:153395	10	14547941	14556978	-	768	protein_coding	-	-
ENSDARG00000042850	25.981	167.448	-2.68255	1.83045e-07	9.99305e-06	nphs2	22	17251275	17256573	-	1808	protein_coding	-	-
ENSDARG00000101924	31.1766	200.168	-2.67798	9.63716e-08	5.85068e-06	si:dkey-65b13.13	20	33513664	33515890	-	2227	protein_coding	-	-
ENSDARG00000054319	58.1934	371.469	-2.6718	1.57199e-08	1.21371e-06	oxct1b	21	20771082	20785888	+	1956	protein_coding	-	-
ENSDARG00000076448	29.0983	185.733	-2.6692	1.35199e-07	7.76003e-06	serpinf2a	21	40092301	40104916	+	1805	protein_coding	-	Serpin
ENSDARG00000020143	852.073	5394.04	-2.66215	1.30262e-09	1.38106e-07	pah	4	17391680	17409533	-	2314	protein_coding	-	ACT
ENSDARG00000097605	10.3944	66.3998	-2.66137	1.92024e-05	0.000453512	CU137681.1	17	46851026	46854102	+	1509	lincRNA	-	-
ENSDARG00000105115	9.35527	59.6633	-2.65745	3.61081e-05	0.000755251	si:dkey-57c15.1	22	7359679	7400471	-	561	protein_coding	-	-
ENSDARG00000011884	19.7464	125.104	-2.65609	8.88881e-07	3.85911e-05	MFN1	2	5338759	5356686	-	1317	protein_coding	-	-
ENSDARG00000103277	319.01	2011.33	-2.65602	2.0452e-09	2.02184e-07	cyp24a1	6	55852274	55864687	-	2118	protein_coding	-	p450
ENSDARG00000002576	13.5117	85.6471	-2.65342	5.55574e-06	0.000169523	cabp5a	12	3848109	3861759	+	1554	protein_coding	-	-
ENSDARG00000063475	51.9587	327.2	-2.65193	2.75875e-08	2.00813e-06	abcg1	15	5028608	5074983	+	3390	protein_coding	-	ABC2_membrane
ENSDARG00000019417	72.7409	457.119	-2.64972	1.40766e-08	1.10255e-06	gadd45ga	8	31367667	31369161	-	1393	protein_coding	-	-
ENSDARG00000043404	11.4335	72.174	-2.64551	1.53782e-05	0.000382977	rpp21	22	15429099	15437242	-	1394	protein_coding	-	-
ENSDARG00000097576	31.1766	195.356	-2.6429	1.32815e-07	7.65048e-06	zgc:92912	16	9779680	9786259	+	1060	protein_coding	-	-
ENSDARG00000076376	10.3944	65.4375	-2.64035	2.30762e-05	0.000528782	tmem175	5	39994283	40003706	+	1655	protein_coding	-	-
ENSDARG00000002197	168.339	1048.01	-2.63734	4.6276e-09	4.16655e-07	pygl	13	36846789	36863039	-	2797	protein_coding	-	-
ENSDARG00000074443	23.9028	149.163	-2.63555	4.63006e-07	2.23942e-05	gas7a	3	50310684	50420221	+	2669	protein_coding	-	-
ENSDARG00000087290	11.4335	71.2117	-2.62617	1.83042e-05	0.000437954	si:ch211-202h22.10	1	54606354	54608032	+	1679	protein_coding	-	zf-C2H2
ENSDARG00000056084	55.0761	339.711	-2.62217	3.3442e-08	2.36372e-06	igsf21b	23	21638258	21661916	+	2330	protein_coding	-	V-set
ENSDARG00000062537	15.5899	96.2331	-2.61663	4.16545e-06	0.000135583	GNG14	3	13440900	13446085	+	542	protein_coding	-	-
ENSDARG00000057239	12.4726	76.9858	-2.61423	1.25266e-05	0.000325826	tph2	18	16989764	17001056	-	2224	protein_coding	-	-
ENSDARG00000077608	75.8583	464.818	-2.61337	1.91984e-08	1.47064e-06	gpr137bb	11	44526892	44543082	-	4214	protein_coding	-	-
ENSDARG00000014946	14.5508	89.4965	-2.61079	5.54957e-06	0.000169511	angpt2a	13	6295173	6306886	+	1630	protein_coding	-	Fibrinogen_C
ENSDARG00000071819	14.5508	89.4965	-2.61079	5.54957e-06	0.000169511	znf1180	22	2298419	2301530	+	727	protein_coding	-	zf-C2H2
ENSDARG00000101536	11.4335	70.2493	-2.60658	2.18084e-05	0.00050527	rpp25a	25	29083447	29087925	-	917	protein_coding	-	-
ENSDARG00000025017	29.0983	177.072	-2.60035	2.92799e-07	1.4849e-05	prdm8	13	31292700	31296358	-	2351	protein_coding	-	-
ENSDARG00000086665	138.205	832.44	-2.58949	9.38548e-09	7.67145e-07	si:dkey-175g6.2	10	23022263	23026529	+	3278	protein_coding	-	-
ENSDARG00000076964	11.4335	69.2869	-2.58672	2.18084e-05	0.00050527	cables2a	23	30898013	30919307	+	1945	protein_coding	-	-
ENSDARG00000017314	191.199	1148.1	-2.58534	7.13677e-09	6.16095e-07	zgc:92041	22	7439186	7447391	+	5031	protein_coding	-	Trypsin
ENSDARG00000018351	89.3667	534.108	-2.57771	2.36824e-08	1.75887e-06	hpda	5	2815021	2852285	+	1962	protein_coding	-	Glyoxalase
ENSDARG00000037859	29.0983	174.184	-2.57665	3.80644e-07	1.88149e-05	il11a	16	12611362	12617155	+	660	protein_coding	-	-
ENSDARG00000015866	1493.2	8897.04	-2.57482	3.43611e-09	3.16187e-07	apoa2	16	23978978	23980354	+	1020	protein_coding	-	-
ENSDARG00000034808	32.2157	190.545	-2.55983	2.92746e-07	1.4849e-05	kcnip1b	10	22003750	22031921	+	2241	protein_coding	-	-
ENSDARG00000068680	191.199	1120.19	-2.54984	1.08511e-08	8.69929e-07	ctrl	15	37820258	37829160	-	1830	protein_coding	-	Trypsin
ENSDARG00000041078	20.7855	122.217	-2.54889	2.07923e-06	7.71132e-05	chka	18	21122818	21145374	+	3333	protein_coding	-	Choline_kinase
ENSDARG00000057000	60.2716	351.259	-2.5406	8.17292e-08	5.05451e-06	camkvl	23	20563779	20636740	+	2695	protein_coding	-	Pkinase
ENSDARG00000103687	15.5899	90.4589	-2.52748	8.51004e-06	0.000236064	sycn.2	21	25226558	25227191	+	634	protein_coding	-	-
ENSDARG00000014953	46.7632	269.458	-2.52355	1.66972e-07	9.3351e-06	cnih3	20	36233873	36298140	+	1851	protein_coding	-	-
ENSDARG00000013963	40.5285	232.889	-2.5191	2.89285e-07	1.47475e-05	mipb	23	6637611	6641223	-	2138	protein_coding	-	-
ENSDARG00000015355	816.743	4671.3	-2.5157	8.27304e-09	6.89932e-07	fosl1a	14	30739476	30747686	-	4005	protein_coding	-	bZIP_1
ENSDARG00000095819	27.0201	154.937	-2.51429	9.55206e-07	4.09242e-05	si:dkey-231j24.3	2	16365768	16380283	-	3284	protein_coding	-	-
ENSDARG00000094660	17.6681	101.045	-2.5077	6.25093e-06	0.0001857	si:ch211-218d20.15	9	34425728	34429575	+	1514	protein_coding	-	-
ENSDARG00000020239	150.674	857.462	-2.50769	2.41301e-08	1.78758e-06	lpin1	17	30442518	30470271	+	5050	protein_coding	-	-
ENSDARG00000074794	77.9365	443.646	-2.5072	6.16466e-08	4.0176e-06	necab3	6	57541776	57620500	+	1533	protein_coding	-	efhand
ENSDARG00000075720	12.4726	71.2117	-2.50194	3.42847e-05	0.00072436	il2rb	3	25191366	25209006	+	4385	protein_coding	-	-
ENSDARG00000095715	99.7578	564.904	-2.50007	4.56946e-08	3.11682e-06	BX465834.1	5	48110155	48175621	-	1533	lincRNA	-	-
ENSDARG00000078504	23.9028	135.69	-2.4991	1.77472e-06	6.77963e-05	si:ch73-60h1.1	11	14676236	14751380	+	2361	protein_coding	-	Pkinase
ENSDARG00000100722	144.439	815.118	-2.49556	3.04251e-08	2.16618e-06	si:ch211-160f23.7	17	27176243	27183448	+	7206	protein_coding	-	-
ENSDARG00000098051	43.6459	246.362	-2.4936	2.87634e-07	1.46889e-05	opn6b	17	28760586	28770800	-	2699	protein_coding	-	7tm_1
ENSDARG00000100764	20.7855	117.405	-2.491	3.32298e-06	0.000111895	zfyve9b	11	13058613	13088179	+	3356	protein_coding	-	FYVE
ENSDARG00000041323	121.579	682.312	-2.48736	4.02002e-08	2.78094e-06	csdc2a	12	19099264	19103490	-	1348	protein_coding	-	CSD
ENSDARG00000077007	16.629	93.346	-2.48035	9.58679e-06	0.000260472	abcc8b	18	50040849	50083408	-	4962	protein_coding	-	ABC_membrane
ENSDARG00000030097	73.78	409.001	-2.46888	1.10802e-07	6.58999e-06	sdcbp	7	58259455	58269812	-	1269	protein_coding	-	PDZ
ENSDARG00000077872	52.9979	291.593	-2.45727	2.39711e-07	1.26338e-05	CR626907.1	15	21167142	21177049	+	4158	unprocessed_pseudogene	-	A2M_comp
ENSDARG00000014927	16.629	91.4213	-2.45033	1.26986e-05	0.000328547	uts1	20	38724575	38727396	+	1909	protein_coding	-	-
ENSDARG00000088650	34.2939	187.658	-2.44796	1.09237e-06	4.57294e-05	si:ch211-208k15.1	16	37166572	37470042	-	7914	protein_coding	-	SNARE
ENSDARG00000036222	21.8246	118.367	-2.43279	4.72362e-06	0.000150569	npy	19	20110699	20114149	-	1913	protein_coding	-	-
ENSDARG00000089549	55.0761	297.367	-2.43018	2.86214e-07	1.4642e-05	baalcb	20	19579835	19590378	-	1614	protein_coding	-	-
ENSDARG00000023151	811.548	4355.65	-2.42397	2.54595e-08	1.87656e-06	ucp1	1	53374454	53388914	+	3098	protein_coding	-	Mito_carr
ENSDARG00000045568	148.596	792.021	-2.4132	7.5984e-08	4.7816e-06	bcat1	4	17279966	17297420	+	2950	protein_coding	-	-
ENSDARG00000090914	234.842	1249.14	-2.41058	5.08247e-08	3.43472e-06	si:ch211-117k10.3	11	38505157	38513978	-	5340	protein_coding	-	-
ENSDARG00000102075	47.8023	254.061	-2.40708	5.74906e-07	2.70465e-05	si:ch1073-392o20.1	8	52491436	52510317	+	1585	protein_coding	-	-
ENSDARG00000059263	24.9419	132.803	-2.40701	3.75725e-06	0.000124372	hoxd12a	9	1981882	1986014	-	1441	protein_coding	-	Homeobox
ENSDARG00000035861	20.7855	110.669	-2.40585	7.68701e-06	0.000217541	si:rp71-39b20.4	2	24495804	24505185	-	3581	protein_coding	-	Ion_trans
ENSDARG00000104231	28.0592	149.163	-2.40534	2.54323e-06	8.9988e-05	opn9	16	17163193	17188294	-	2166	protein_coding	-	7tm_1
ENSDARG00000059498	30.1374	159.749	-2.40152	1.96364e-06	7.3546e-05	arl16	3	50271962	50277959	-	1818	protein_coding	-	Arf
ENSDARG00000093286	22.8637	121.255	-2.40078	5.25907e-06	0.000163427	ANKRD34C	18	26124663	26126258	-	1596	protein_coding	-	-
ENSDARG00000054543	196.395	1037.42	-2.40046	6.75068e-08	4.29432e-06	samsn1a	15	29564364	29586747	-	2760	protein_coding	-	SAM_2
ENSDARG00000115701	96.6405	510.049	-2.39848	1.57964e-07	8.92344e-06	crygm2d9	9	22239013	22240052	-	938	protein_coding	-	Crystall
ENSDARG00000087426	112.227	591.85	-2.39756	1.17817e-07	6.86766e-06	si:ch211-151p13.8	1	45080897	45096935	+	3883	protein_coding	-	-
ENSDARG00000059256	29.0983	153.012	-2.38983	2.56324e-06	9.05863e-05	hoxd13a	9	1986816	1990323	-	1687	protein_coding	-	Homeobox
ENSDARG00000056633	154.831	811.268	-2.38858	9.29577e-08	5.67877e-06	fgf13b	10	26716362	26744166	-	3575	protein_coding	-	-
ENSDARG00000079620	64.4281	337.786	-2.38817	3.8157e-07	1.88288e-05	amigo1	8	25117390	25120231	-	1366	protein_coding	-	-
ENSDARG00000076221	321.088	1680.28	-2.38723	5.38269e-08	3.60431e-06	zgc:198419	3	32105175	32106672	+	889	protein_coding	-	Ferritin
ENSDARG00000097892	28.0592	147.238	-2.38662	2.80051e-06	9.70952e-05	BX470264.1	2	9862833	9863388	-	556	lincRNA	-	-
ENSDARG00000094836	759.592	3972.63	-2.38661	4.04141e-08	2.78914e-06	si:ch211-195b15.8	3	32403758	32407192	+	2039	protein_coding	-	DSPc
ENSDARG00000099169	25.981	135.69	-2.37941	4.16209e-06	0.000135583	cxcl8b.3	7	7819156	7823662	-	2130	protein_coding	-	-
ENSDARG00000039682	17.6681	92.3836	-2.37859	1.84866e-05	0.000441236	si:ch211-121a2.2	20	7070634	7080470	-	1863	protein_coding	-	DSPc
ENSDARG00000019307	101.836	529.296	-2.37645	1.77778e-07	9.77845e-06	dusp5	22	29911326	29922872	-	1522	protein_coding	-	DSPc
ENSDARG00000055723	294.071	1527.27	-2.37624	6.42805e-08	4.13401e-06	hsp70l	8	4798158	4800911	+	2302	protein_coding	-	HSP70
ENSDARG00000024229	88.3276	457.119	-2.37005	2.64925e-07	1.37451e-05	ubl7a	25	31743651	31763897	-	1797	protein_coding	-	ubiquitin
ENSDARG00000014871	406.295	2093.14	-2.36472	6.54211e-08	4.17981e-06	syngr3a	3	40170216	40180201	+	2817	protein_coding	-	-
ENSDARG00000103865	24.9419	128.953	-2.36462	5.74744e-06	0.000173921	wu:fc30c06	4	73256872	73266929	-	2526	protein_coding	-	zf-C2H2
ENSDARG00000060112	60.2716	309.878	-2.35983	6.22681e-07	2.88762e-05	sybu	16	39146696	39168840	+	4896	protein_coding	-	-
ENSDARG00000058699	16.629	85.6471	-2.35634	2.99728e-05	0.000652578	tmeff2b	6	8756177	8865543	-	5514	protein_coding	-	-
ENSDARG00000033655	2369.17	12075.7	-2.3496	5.21847e-08	3.5185e-06	stmn1b	16	34523515	34527206	+	1687	protein_coding	-	-
ENSDARG00000022951	15.5899	79.8729	-2.34819	4.35428e-05	0.000873304	pth2	17	33495194	33499023	+	1173	protein_coding	-	-
ENSDARG00000056175	189.121	962.359	-2.34653	1.22565e-07	7.11607e-06	scrt2	8	28527776	28534245	+	2661	protein_coding	-	zf-C2H2
ENSDARG00000038770	35.333	179.959	-2.34465	2.8851e-06	9.96739e-05	zgc:103625	3	50069204	50075190	+	1656	protein_coding	-	-
ENSDARG00000045156	51.9587	263.684	-2.3407	8.96737e-07	3.8817e-05	rgs9b	12	18681423	18717659	+	4909	protein_coding	-	RGS
ENSDARG00000055752	1781.04	9014.45	-2.33944	6.00136e-08	3.91991e-06	npas4a	14	30636955	30642819	-	4736	protein_coding	-	-
ENSDARG00000036505	268.094	1353.08	-2.33492	1.10767e-07	6.58999e-06	syt4	7	23907692	23916118	+	2327	protein_coding	-	C2
ENSDARG00000007382	39.4894	199.206	-2.33121	2.32713e-06	8.46972e-05	ubtd1a	13	31371536	31378683	-	2272	protein_coding	-	ubiquitin
ENSDARG00000038559	5475.07	27511.1	-2.32904	6.44348e-08	4.13485e-06	h1f0	24	37567029	37568359	-	1331	protein_coding	-	-
ENSDARG00000061255	20.7855	104.894	-2.32863	1.60735e-05	0.000395579	dusp3a	12	27285994	27305823	+	3720	protein_coding	-	DSPc
ENSDARG00000029822	36.3721	182.846	-2.32592	3.12809e-06	0.000106559	cel.2	21	11385031	11393979	+	1825	protein_coding	-	COesterase
ENSDARG00000093745	57.1543	286.781	-2.32459	8.29507e-07	3.65008e-05	htr1aa	8	31941650	31943435	+	1786	protein_coding	-	7tm_1
ENSDARG00000028628	49.8805	249.249	-2.31826	1.23851e-06	5.07582e-05	gdap1l1	23	35759843	35782365	+	1104	protein_coding	-	-
ENSDARG00000035970	39.4894	197.281	-2.31721	2.50514e-06	8.89039e-05	ptprn2	7	40228422	40499386	+	4722	protein_coding	-	Y_phosphatase
ENSDARG00000088900	23.9028	119.33	-2.31393	1.01391e-05	0.000272943	si:dkey-21o19.2	23	24124684	24131962	+	886	protein_coding	-	-
ENSDARG00000092142	52.9979	263.684	-2.3122	1.1477e-06	4.75696e-05	BX663503.1	18	49193824	49214852	+	1742	lincRNA	-	-
ENSDARG00000045087	321.088	1585.01	-2.30302	1.44781e-07	8.25843e-06	cdk5r1b	12	28367557	28370484	+	1385	protein_coding	-	-
ENSDARG00000058160	36.3721	179.959	-2.30297	3.96751e-06	0.00013074	tnfaip2b	13	7442023	7453702	+	2181	protein_coding	-	-
ENSDARG00000059049	69.6236	343.56	-2.30093	8.00373e-07	3.54319e-05	zgc:174904	19	5690933	5699703	-	1903	protein_coding	-	Lectin_C
ENSDARG00000071860	218.216	1073.03	-2.29723	1.93954e-07	1.05492e-05	nrn1a	24	2519761	2524955	+	688	protein_coding	-	-
ENSDARG00000095034	29.0983	143.389	-2.29619	6.03812e-06	0.000181777	zgc:162928	24	19210001	19404475	+	5108	protein_coding	-	-
ENSDARG00000053298	109.11	536.033	-2.29528	3.94869e-07	1.94196e-05	nkx2.2a	17	42208623	42218652	-	4649	protein_coding	-	Homeobox
ENSDARG00000088634	34.2939	168.41	-2.29195	5.14151e-06	0.000161949	adcy1b	2	136346	155270	-	2539	protein_coding	-	Guanylate_cyc
ENSDARG00000100478	31.1766	153.012	-2.2907	5.36196e-06	0.000165683	CABZ01117619.1	KN150322.1	4302	12411	-	4522	protein_coding	-	-
ENSDARG00000104326	32.2157	157.824	-2.28822	4.85057e-06	0.000153945	si:dkey-183i3.9	21	25181003	25183430	+	2307	protein_coding	-	-
ENSDARG00000015164	1364.35	6662.43	-2.28773	1.12946e-07	6.65907e-06	mknk2b	8	20438884	20450375	+	3385	protein_coding	-	Pkinase
ENSDARG00000090033	18.7072	91.4213	-2.2816	3.44966e-05	0.000727787	si:dkey-16p6.1	4	45388995	45417987	+	4078	protein_coding	-	NACHT
ENSDARG00000078701	49.8805	242.512	-2.27876	1.89629e-06	7.15069e-05	prdm13	16	32749591	32755900	+	2671	protein_coding	-	-
ENSDARG00000094210	324.205	1573.46	-2.27854	1.88687e-07	1.02819e-05	zgc:109934	3	32118670	32120354	+	999	protein_coding	-	Ferritin
ENSDARG00000077468	84.1711	408.039	-2.27568	7.01629e-07	3.18724e-05	si:ch73-206p6.1	24	5208171	5214940	+	1468	protein_coding	-	Scramblase
ENSDARG00000028066	459.29	2224.02	-2.27539	1.75573e-07	9.69359e-06	diras1a	11	7324704	7341807	+	2475	protein_coding	-	Ras
ENSDARG00000089109	151.713	734.279	-2.27408	3.52756e-07	1.7645e-05	bcl2b	2	13185302	13216269	-	4017	protein_coding	-	-
ENSDARG00000078123	83.132	402.264	-2.27302	7.19243e-07	3.24291e-05	slitrk3a	18	1703984	1706599	+	2616	protein_coding	-	-
ENSDARG00000076766	33.2548	160.711	-2.26872	5.24815e-06	0.000163427	zgc:163061	7	73822054	73822466	+	348	protein_coding	-	-
ENSDARG00000043902	18.7072	90.4589	-2.26636	3.95299e-05	0.000811737	gabrr1	20	1132092	1151265	-	1548	protein_coding	-	Neur_chan_LBD
ENSDARG00000044091	50.9196	245.399	-2.26615	2.02824e-06	7.55094e-05	pitpnab	10	24323751	24371312	-	1369	protein_coding	-	IP_trans
ENSDARG00000088505	42.6068	204.98	-2.26312	3.59817e-06	0.000120194	fam217b	23	12155165	12158685	-	970	protein_coding	-	-
ENSDARG00000105265	21.8246	104.894	-2.25865	2.50308e-05	0.000564802	zgc:171534	13	330611	337318	-	2469	protein_coding	-	-
ENSDARG00000061143	59.2325	283.894	-2.25858	1.53116e-06	6.00602e-05	tapt1b	1	22770255	22803147	-	4027	protein_coding	-	-
ENSDARG00000026387	22.8637	109.706	-2.25654	2.10309e-05	0.000491147	pip4p1b	1	10318077	10325025	+	1611	protein_coding	-	-
ENSDARG00000004580	241.077	1151.94	-2.25594	2.92094e-07	1.4849e-05	nmnat2	2	36026183	36040820	-	1761	protein_coding	-	CTP_transf_2
ENSDARG00000089706	18.7072	89.4965	-2.25095	4.53232e-05	0.000897326	ANPEP	7	15341333	15370042	-	3117	protein_coding	-	-
ENSDARG00000068428	34.2939	163.598	-2.25016	7.83498e-06	0.0002213	si:ch211-153j24.3	20	46544052	46564468	+	1303	protein_coding	-	bZIP_1
ENSDARG00000077165	57.1543	272.345	-2.25011	1.77283e-06	6.77963e-05	kcnj3a	9	4478199	4511613	-	2189	protein_coding	-	-
ENSDARG00000101776	95.6013	454.232	-2.2469	8.4076e-07	3.68298e-05	syt12	25	7461624	7489371	+	3461	protein_coding	-	C2
ENSDARG00000018263	120.54	572.603	-2.24689	6.30801e-07	2.91603e-05	pdia2	1	9954489	9966195	+	3406	protein_coding	-	-
ENSDARG00000051981	73.78	350.297	-2.24543	1.25051e-06	5.11783e-05	STX3	1	44826316	44835738	+	1938	protein_coding	-	SNARE
ENSDARG00000043095	119.501	566.828	-2.24475	6.59847e-07	3.03592e-05	kctd6a	22	10214994	10220609	+	1304	protein_coding	-	-
ENSDARG00000011640	892.598	4224.77	-2.24264	2.1042e-07	1.12771e-05	syt5b	24	7686464	7699356	-	2275	protein_coding	-	C2
ENSDARG00000099387	37.4112	177.072	-2.23915	6.84887e-06	0.000200412	jpt1a	6	19294852	19305589	-	1403	protein_coding	-	-
ENSDARG00000026335	49.8805	235.776	-2.23814	2.92155e-06	0.000100694	susd4	17	45529453	45552631	-	2816	protein_coding	-	Sushi
ENSDARG00000000551	267.054	1254.92	-2.23188	3.60149e-07	1.78622e-05	slc1a4	13	24429918	24448278	-	4957	protein_coding	-	SDF
ENSDARG00000036295	306.541	1438.73	-2.2302	3.48683e-07	1.74712e-05	golga7ba	1	54908895	54931913	+	3784	protein_coding	-	-
ENSDARG00000094488	128.853	604.36	-2.22863	6.82916e-07	3.11755e-05	BX510923.1	5	26100788	26109363	-	3142	lincRNA	-	-
ENSDARG00000101967	231.725	1084.58	-2.22607	4.26987e-07	2.07895e-05	sult4a1	4	8797197	8810740	+	2801	protein_coding	-	Sulfotransfer_1
ENSDARG00000068701	55.0761	257.91	-2.2249	2.60369e-06	9.13539e-05	gpr85	4	6643421	6647605	+	3035	protein_coding	-	7tm_1
ENSDARG00000078671	108.071	505.237	-2.22373	8.58513e-07	3.74952e-05	cdk5r2b	9	11532025	11534622	+	2598	protein_coding	-	-
ENSDARG00000055455	1536.85	7175.37	-2.22299	2.36467e-07	1.24901e-05	gpm6aa	14	36348549	36378494	-	5148	protein_coding	-	-
ENSDARG00000009949	126.775	590.887	-2.21955	7.85656e-07	3.50953e-05	fndc4b	17	5846202	5928942	+	4879	protein_coding	-	fn3
ENSDARG00000089255	104.953	488.877	-2.21843	9.77845e-07	4.15897e-05	si:ch211-286c4.6	25	7675629	7686269	-	4597	protein_coding	-	-
ENSDARG00000104291	27.0201	126.066	-2.21706	1.74678e-05	0.000422781	GPR151	14	52520204	52521460	-	1257	protein_coding	-	7tm_1
ENSDARG00000100430	27.0201	126.066	-2.21706	1.74678e-05	0.000422781	CU634008.1	2	57058078	57061793	-	301	processed_transcript	-	-
ENSDARG00000016769	104.953	487.915	-2.21559	1.00947e-06	4.26867e-05	sgtb	10	15381972	15405564	-	2090	protein_coding	-	TPR_1
ENSDARG00000033999	194.317	902.693	-2.21513	5.67236e-07	2.67557e-05	cyp26a1	12	8954761	8958353	-	1879	protein_coding	-	p450
ENSDARG00000001953	263.937	1216.42	-2.20387	4.96375e-07	2.37724e-05	pfkfb3	4	25472505	25485404	-	3827	protein_coding	-	-
ENSDARG00000015732	49.8805	230.001	-2.20238	4.25295e-06	0.000137666	cax2	25	18889332	18906871	+	2688	protein_coding	-	Na_Ca_ex
ENSDARG00000006607	114.305	525.447	-2.19947	1.15441e-06	4.77798e-05	gpr27	6	43903209	43907321	+	4113	protein_coding	-	7tm_1
ENSDARG00000070478	32.2157	148.201	-2.19753	1.20003e-05	0.000314371	amn1	25	28893615	28903894	+	1997	protein_coding	-	-
ENSDARG00000102976	126.775	581.264	-2.19586	9.99125e-07	4.23103e-05	uncx	3	43352556	43356082	-	1923	protein_coding	-	Homeobox
ENSDARG00000040799	85.2103	389.754	-2.19188	1.65843e-06	6.42602e-05	sst1.1	15	36156986	36158851	+	693	protein_coding	-	-
ENSDARG00000043465	99.7578	456.157	-2.19167	1.44486e-06	5.72892e-05	atp6v1b2	10	19554604	19566474	+	2384	protein_coding	-	ATP-synt_ab
ENSDARG00000079922	177.691	810.306	-2.18834	7.90034e-07	3.51337e-05	klf4	21	419801	435466	-	1167	protein_coding	-	-
ENSDARG00000061203	81.0538	369.544	-2.18713	1.91149e-06	7.18945e-05	trpc1	24	5840258	5869622	+	3396	protein_coding	-	Ion_trans
ENSDARG00000021208	29.0983	132.803	-2.18565	1.77955e-05	0.000428938	serpind1	8	1766206	1781733	+	2471	protein_coding	-	Serpin
ENSDARG00000077023	46.7632	212.679	-2.18235	6.04439e-06	0.000181779	pcdhb	14	2337973	2369849	-	2529	protein_coding	-	Cadherin
ENSDARG00000079878	24.9419	113.556	-2.18136	2.98733e-05	0.000651381	tmem151bb	17	3183276	3190070	-	2095	protein_coding	-	-
ENSDARG00000086877	71.7018	325.275	-2.1797	2.64624e-06	9.25141e-05	BX005416.1	1	47125610	47135341	-	1835	lincRNA	-	MHC_I
ENSDARG00000097322	77.9365	353.184	-2.17832	2.33494e-06	8.48759e-05	si:dkey-81l17.6	3	16064878	16068236	-	656	protein_coding	-	-
ENSDARG00000105529	262.898	1188.51	-2.17607	6.79595e-07	3.10724e-05	vgf	7	26224211	26230166	+	3953	protein_coding	-	-
ENSDARG00000023600	282.641	1277.05	-2.1753	6.71987e-07	3.08208e-05	sh3gl2a	1	26740718	26782573	-	1881	protein_coding	-	SH3_1
ENSDARG00000089562	59.2325	267.534	-2.17299	3.62846e-06	0.000120929	BX957322.1	10	21522545	21530675	+	2834	protein_coding	-	Cadherin
ENSDARG00000034420	27.0201	122.217	-2.17237	2.66717e-05	0.000595777	irx6a	7	35511732	35516251	-	2340	protein_coding	-	Coprinus_mating
ENSDARG00000045618	162.104	730.43	-2.17099	9.9776e-07	4.23103e-05	clta	1	12348213	12361930	+	2396	protein_coding	-	-
ENSDARG00000002600	100.797	454.232	-2.17064	1.71742e-06	6.59152e-05	pcsk1	21	11684830	11722343	+	2516	protein_coding	-	Peptidase_S8
ENSDARG00000078599	37.4112	168.41	-2.16685	1.30076e-05	0.000334783	micu3a	1	16396870	16458257	+	5016	protein_coding	-	-
ENSDARG00000035557	194.317	872.86	-2.16665	9.69006e-07	4.14548e-05	gabarapa	5	24059598	24061806	+	1434	protein_coding	-	-
ENSDARG00000097652	22.8637	102.97	-2.16523	4.85847e-05	0.000944014	si:dkey-234i14.2	25	37193052	37205061	-	928	protein_coding	-	-
ENSDARG00000021004	48.8414	219.415	-2.16474	6.29803e-06	0.000186531	c5	5	63458263	63509581	-	5115	protein_coding	-	A2M_comp
ENSDARG00000042677	40.5285	181.883	-2.1627	1.1093e-05	0.000294558	cadm1b	15	18863872	18988585	+	2417	protein_coding	-	V-set
ENSDARG00000031600	52.9979	237.7	-2.16261	5.31878e-06	0.000164871	rd3	20	13969414	13997835	+	1414	protein_coding	-	-
ENSDARG00000019986	36.3721	162.636	-2.15706	1.58188e-05	0.000390954	grhprb	1	19835803	19845539	-	2728	protein_coding	-	2-Hacid_dh_C
ENSDARG00000099487	36.3721	162.636	-2.15706	1.58188e-05	0.000390954	si:ch73-233f7.7	14	2349946	2352384	-	2439	protein_coding	-	Cadherin
ENSDARG00000103752	44.685	199.206	-2.1534	9.4224e-06	0.0002572	DUSP26	10	44503819	44508249	-	615	protein_coding	-	DSPc
ENSDARG00000062147	28.0592	125.104	-2.15182	2.80658e-05	0.000621228	otc	9	30268040	30274412	-	1796	protein_coding	-	-
ENSDARG00000089307	313.814	1392.54	-2.1493	8.34621e-07	3.663e-05	pmaip1	10	8656417	8657684	+	1171	protein_coding	-	-
ENSDARG00000006467	85.2103	377.243	-2.14483	2.65946e-06	9.28653e-05	pcdh8	9	53654866	53666031	-	6292	protein_coding	-	Cadherin
ENSDARG00000094860	326.284	1442.58	-2.14404	8.90329e-07	3.85968e-05	gpr186	19	43547465	43552252	-	2590	protein_coding	-	7tm_1
ENSDARG00000003803	29.0983	128.953	-2.14326	2.66106e-05	0.000594866	LHX3	5	71802014	71819807	+	1331	protein_coding	-	-
ENSDARG00000097160	42.6068	188.62	-2.14319	1.13769e-05	0.000301276	si:ch211-121j5.4	9	7240896	7257877	-	7915	protein_coding	-	-
ENSDARG00000070340	127.814	563.941	-2.14046	1.81814e-06	6.91837e-05	hoxc5a	23	36118738	36120511	+	956	protein_coding	-	Homeobox
ENSDARG00000104472	546.575	2408.79	-2.13957	7.58433e-07	3.40388e-05	FP017217.1	14	7724876	7744153	-	1531	antisense	-	Bromodomain
ENSDARG00000030265	492.541	2155.69	-2.12956	8.75412e-07	3.80629e-05	scdb	13	30007554	30028103	-	4671	protein_coding	-	-
ENSDARG00000097170	28.0592	123.179	-2.12947	3.4575e-05	0.00072839	pcdh1a6	10	21563986	21649172	+	8178	protein_coding	-	Cadherin
ENSDARG00000004643	107.032	468.667	-2.12928	2.42035e-06	8.70076e-05	cdhr1a	13	29480010	29505946	-	4850	protein_coding	-	Cadherin
ENSDARG00000054456	321.088	1405.05	-2.12916	1.02204e-06	4.31558e-05	clip3	15	28989573	29006189	+	2879	protein_coding	-	-
ENSDARG00000008329	80.0147	350.297	-2.12858	3.56364e-06	0.000119313	asic1a	8	6967108	7023196	+	3385	protein_coding	-	-
ENSDARG00000043932	227.568	994.117	-2.12653	1.31632e-06	5.29822e-05	stmn4l	17	12698532	12711195	+	3657	protein_coding	-	-
ENSDARG00000069160	30.1374	131.84	-2.12475	2.79149e-05	0.000619292	fam19a5a	4	27251865	27398414	-	2403	protein_coding	-	-
ENSDARG00000096375	58.1934	254.061	-2.12396	6.37456e-06	0.000188227	2020-03-07	6	11765341	11812068	-	4497	protein_coding	-	-
ENSDARG00000031044	182.887	796.833	-2.1226	1.56492e-06	6.12202e-05	lipg	8	32376936	32386042	-	2817	protein_coding	-	Lipase
ENSDARG00000089538	54.037	234.813	-2.11704	8.01915e-06	0.000224982	rnf166	7	55223955	55292116	-	729	protein_coding	-	-
ENSDARG00000104329	27.0201	117.405	-2.11448	4.09524e-05	0.000833919	si:ch73-281k2.5	8	19514294	19520341	+	2292	protein_coding	-	EGF_CA
ENSDARG00000007171	80.0147	346.447	-2.11264	4.22132e-06	0.000136793	aig1	20	37661229	37736703	+	1881	protein_coding	-	-
ENSDARG00000052012	109.11	471.554	-2.11043	2.84234e-06	9.8429e-05	rtn4rl2a	1	44491077	44495902	+	3980	protein_coding	-	-
ENSDARG00000101713	128.853	556.242	-2.10896	2.45661e-06	8.77722e-05	scn2b	15	12521379	12545683	-	2641	protein_coding	-	V-set
ENSDARG00000017444	66.5063	286.781	-2.10639	6.74565e-06	0.000197787	hal	25	7954140	7974494	-	2253	protein_coding	-	-
ENSDARG00000044605	165.222	706.371	-2.09522	2.1882e-06	8.08473e-05	stx12l	16	7626535	7641367	+	4106	protein_coding	-	SNARE
ENSDARG00000004187	197.434	842.064	-2.09189	2.13089e-06	7.88294e-05	zgc:122979	21	5169154	5174054	+	1612	protein_coding	-	DnaJ_C
ENSDARG00000059026	47.8023	204.018	-2.09078	1.42185e-05	0.000360538	zgc:123217	12	4036409	4044132	+	1250	protein_coding	-	Trypsin
ENSDARG00000023771	48.8414	207.867	-2.08678	1.38477e-05	0.000352359	gabrb3	6	38381957	38513578	+	3940	protein_coding	-	Neur_chan_memb
ENSDARG00000012610	129.892	551.431	-2.08485	3.13899e-06	0.000106806	saga	2	5480125	5505094	-	3385	protein_coding	-	-
ENSDARG00000069282	128.853	545.656	-2.08125	3.32048e-06	0.000111895	bbc3	15	23745217	23761580	-	3808	protein_coding	-	-
ENSDARG00000016584	32.2157	136.652	-2.08059	3.35266e-05	0.000711942	rgs7a	17	19626479	19731406	+	6845	protein_coding	-	RGS
ENSDARG00000092362	148.596	628.42	-2.07945	3.00291e-06	0.000103014	hsp70.2	3	26119603	26122353	-	2302	protein_coding	-	HSP70
ENSDARG00000041068	92.484	390.716	-2.07742	5.38877e-06	0.000166336	got2a	18	21178721	21188768	-	2573	protein_coding	-	Aminotran_1_2
ENSDARG00000079931	69.6236	293.517	-2.07391	8.32019e-06	0.000232266	snx19b	15	17441734	17489726	+	6464	protein_coding	-	PX
ENSDARG00000100642	81.0538	341.636	-2.07388	6.14614e-06	0.000183926	plppr1	10	4235998	4259274	+	999	protein_coding	-	-
ENSDARG00000039269	333.557	1403.12	-2.07224	1.90936e-06	7.18945e-05	arg2	13	33024547	33034374	+	2257	protein_coding	-	-
ENSDARG00000059781	88.3276	371.469	-2.07082	6.22826e-06	0.000185677	atcayb	2	55914699	55970970	+	10170	protein_coding	-	-
ENSDARG00000075048	45.7241	192.469	-2.07073	1.85595e-05	0.000442616	lonrf1	14	34068075	34092744	+	5581	protein_coding	-	-
ENSDARG00000070677	94.5622	397.453	-2.07006	5.51872e-06	0.000169405	fezf2	11	20056732	20059407	+	1838	protein_coding	-	zf-C2H2
ENSDARG00000079962	38.4503	161.674	-2.0686	3.06197e-05	0.000662227	doc2d	8	13849999	13955872	+	2030	protein_coding	-	C2
ENSDARG00000063018	42.6068	178.996	-2.06769	2.38819e-05	0.000544263	fam78ba	2	10056100	10062575	-	2338	protein_coding	-	-
ENSDARG00000037588	97.6796	409.001	-2.06463	5.60866e-06	0.000170781	bhlhe23	23	17655790	17657348	-	1559	protein_coding	-	HLH
ENSDARG00000077785	763.749	3189.27	-2.06188	1.62434e-06	6.3039e-05	atf5b	15	17862207	17870090	-	6765	protein_coding	-	bZIP_1
ENSDARG00000007276	81.0538	337.786	-2.05754	7.28913e-06	0.000210143	ela3l	5	26111596	26118855	-	973	protein_coding	-	Trypsin
ENSDARG00000099412	222.373	923.865	-2.05411	2.92494e-06	0.000100694	bcan	16	29310145	29334672	-	5529	protein_coding	-	Xlink
ENSDARG00000061191	55.0761	229.039	-2.05372	1.43918e-05	0.000363672	plekho1a	19	42367286	42391390	-	2135	protein_coding	-	PH
ENSDARG00000034522	249.39	1034.54	-2.05199	2.76533e-06	9.61034e-05	rab6ba	6	27667359	27900013	+	3511	protein_coding	-	Ras
ENSDARG00000102321	37.4112	154.937	-2.04665	4.12654e-05	0.000837384	si:ch73-299h12.1	21	2246339	2248239	-	1034	protein_coding	-	zf-C2H2
ENSDARG00000098475	617.234	2550.26	-2.04654	1.98635e-06	7.41383e-05	arr3b	14	32837914	32850768	+	4138	protein_coding	-	-
ENSDARG00000071678	173.535	716.957	-2.04591	3.79065e-06	0.000125194	atcaya	22	5103349	5116624	+	2674	protein_coding	-	-
ENSDARG00000043448	487.346	2010.37	-2.04418	2.2304e-06	8.19924e-05	itm2ca	15	40008370	40028883	+	2694	protein_coding	-	-
ENSDARG00000102288	61.3107	253.098	-2.04336	1.5323e-05	0.000381928	CABZ01056321.1	17	47083446	47090440	-	5679	protein_coding	-	-
ENSDARG00000075664	38.4503	158.787	-2.04263	3.91405e-05	0.000804869	si:ch1073-429i10.1	15	47867133	47874950	-	1832	protein_coding	-	-
ENSDARG00000018321	36.3721	150.125	-2.04168	4.75081e-05	0.000929957	lbx1a	13	28305798	28308138	-	1459	protein_coding	-	Homeobox
ENSDARG00000031649	84.1711	346.447	-2.03969	8.00249e-06	0.00022473	cort	23	28731379	28732313	+	795	protein_coding	-	-
ENSDARG00000098730	105.992	435.947	-2.03896	6.30555e-06	0.000186565	en1b	1	7679328	7683372	+	1576	protein_coding	-	Homeobox
ENSDARG00000076262	51.9587	213.641	-2.03724	1.88243e-05	0.000446346	pou3f2b	16	32559821	32563092	+	3272	protein_coding	-	Pou
ENSDARG00000023272	75.8583	310.84	-2.03308	1.0602e-05	0.00028358	tfap2d	20	47717389	47732703	-	2701	protein_coding	-	TF_AP-2
ENSDARG00000074415	34.2939	140.502	-2.03077	4.34077e-05	0.000872387	zgc:171482	13	39656610	39830999	-	2859	protein_coding	-	-
ENSDARG00000062056	616.195	2504.06	-2.0226	2.58404e-06	9.08655e-05	elmod1	21	22099300	22115192	-	5319	protein_coding	-	-
ENSDARG00000099351	878.051	3563.63	-2.02082	2.45442e-06	8.77722e-05	igfbp1a	20	6808774	6812688	-	1773	protein_coding	-	-
ENSDARG00000092354	42.6068	173.222	-2.02042	3.75731e-05	0.000779209	si:ch211-284e13.6	5	38110384	38122126	-	2330	protein_coding	-	-
ENSDARG00000077799	892.598	3618.48	-2.01916	2.50956e-06	8.89039e-05	egr4	23	45579497	45581626	+	1954	protein_coding	-	-
ENSDARG00000004218	57.1543	231.926	-2.01846	1.843e-05	0.000440602	rnd1b	23	26979174	27006062	+	3115	protein_coding	-	Ras
ENSDARG00000036501	105.992	429.211	-2.0165	7.98305e-06	0.00022459	rab39bb	7	23875269	23884894	+	2434	protein_coding	-	Ras
ENSDARG00000114797	244.194	983.531	-2.00941	4.17502e-06	0.000135744	rab3b	22	17203752	17213264	+	5237	protein_coding	-	Ras
ENSDARG00000100947	68.5845	276.195	-2.00784	1.69506e-05	0.00041403	mafk	3	42964045	42981739	-	1345	protein_coding	-	bZIP_Maf
ENSDARG00000089717	67.5454	271.383	-2.00449	1.73478e-05	0.000421621	qpct	17	42842632	42872234	+	1261	protein_coding	-	-
