# Supplementary material for: Myocardial protective effect and transcriptome profiling of Naoxintong on cardiomyopathy in zebrafish
Source: Chin Med. 2021 Nov 14;16:119. doi: 10.1186/s13020-021-00532-0 (PMC8591872; doi:10.1186/s13020-021-00532-0)
Supplement: Supplementary file 4 — Additional file 4: Table S3. GO and KEGG analysis of DGEs of TFD+NXT vs. TFD. [file 13020_2021_532_MOESM4_ESM.xlsx]

## Sheet: Up_GOenrich
Supplementary Table S3：GO and KEGG analysis of DGEs of Terfenadine+NXT vs. Terfenadine
Category	GOID	Description	GeneRatio	BgRatio	pvalue	padj	geneID	geneName	Count
BP	GO:0003015	heart process	27/296	139/17645	2.96008e-21	3.5817e-18	ENSDARG00000101706/ENSDARG00000028213/ENSDARG00000013422/ENSDARG00000019096/ENSDARG00000011615/ENSDARG00000021184/ENSDARG00000090637/ENSDARG00000052708/ENSDARG00000069922/ENSDARG00000037539/ENSDARG00000029439/ENSDARG00000011400/ENSDARG00000041779/ENSDARG00000086933/ENSDARG00000020610/ENSDARG00000070670/ENSDARG00000001803/ENSDARG00000018004/ENSDARG00000032976/ENSDARG00000023963/ENSDARG00000045612/…	csrp3/ttn.2/slc8a1a/myl7/mybpc3/rbfox1l/myh6/tnni1b/pla1a/tnnc1b/atp2a2a/tnnc1a/trdn/tnni3k/tnnt2a/crip2/kcnh6a/nkx2.5/cmlc1/tpm4a/lrrc10/sgo1/sgcg/bves/hcn4/ccm2l/smyd1b	27
BP	GO:0060047	heart contraction	26/296	136/17645	2.53265e-20	1.53226e-17	ENSDARG00000101706/ENSDARG00000028213/ENSDARG00000013422/ENSDARG00000019096/ENSDARG00000011615/ENSDARG00000090637/ENSDARG00000052708/ENSDARG00000069922/ENSDARG00000037539/ENSDARG00000029439/ENSDARG00000011400/ENSDARG00000041779/ENSDARG00000086933/ENSDARG00000020610/ENSDARG00000070670/ENSDARG00000001803/ENSDARG00000018004/ENSDARG00000032976/ENSDARG00000023963/ENSDARG00000045612/ENSDARG00000103907/…	csrp3/ttn.2/slc8a1a/myl7/mybpc3/myh6/tnni1b/pla1a/tnnc1b/atp2a2a/tnnc1a/trdn/tnni3k/tnnt2a/crip2/kcnh6a/nkx2.5/cmlc1/tpm4a/lrrc10/sgo1/sgcg/bves/hcn4/ccm2l/smyd1b	26
BP	GO:0007507	heart development	40/296	420/17645	4.1048e-19	1.6556e-16	ENSDARG00000031698/ENSDARG00000092060/ENSDARG00000076126/ENSDARG00000035095/ENSDARG00000028213/ENSDARG00000056322/ENSDARG00000019096/ENSDARG00000011615/ENSDARG00000021184/ENSDARG00000018441/ENSDARG00000090637/ENSDARG00000061941/ENSDARG00000052708/ENSDARG00000078696/ENSDARG00000036987/ENSDARG00000062262/ENSDARG00000069922/ENSDARG00000079564/ENSDARG00000029439/ENSDARG00000042535/ENSDARG00000017821/…	mylk2/tbx5b/actc1a/tdgf1/ttn.2/ldb3a/myl7/mybpc3/rbfox1l/heg1/myh6/trpv4/tnni1b/synpo2lb/has2/ednrab/pla1a/myh7/atp2a2a/actc1a/gata5/actn2b/tnnc1a/flncb/tnnt2a/crip2/nkx2.5/cmlc1/tpm4a/lrrc10/pdgfaa/sgcg/gata4/prss23/bves/tbx1/nkx2.7/ccm2l/xirp1/smyd1b	40
BP	GO:0003013	circulatory system process	31/296	243/17645	1.2088e-18	3.65661e-16	ENSDARG00000101706/ENSDARG00000028213/ENSDARG00000013422/ENSDARG00000019096/ENSDARG00000011615/ENSDARG00000021184/ENSDARG00000090637/ENSDARG00000052708/ENSDARG00000062262/ENSDARG00000069922/ENSDARG00000037539/ENSDARG00000029439/ENSDARG00000011400/ENSDARG00000041779/ENSDARG00000086933/ENSDARG00000020610/ENSDARG00000070670/ENSDARG00000001803/ENSDARG00000018004/ENSDARG00000032976/ENSDARG00000023963/…	csrp3/ttn.2/slc8a1a/myl7/mybpc3/rbfox1l/myh6/tnni1b/ednrab/pla1a/tnnc1b/atp2a2a/tnnc1a/trdn/tnni3k/tnnt2a/crip2/kcnh6a/nkx2.5/cmlc1/tpm4a/lrrc10/sgo1/rnpep/sgcg/avpr1aa/bves/hcn4/ccm2l/foxc1b/smyd1b	31
BP	GO:0061061	muscle structure development	33/296	297/17645	6.30443e-18	1.52567e-15	ENSDARG00000101706/ENSDARG00000031698/ENSDARG00000003259/ENSDARG00000028213/ENSDARG00000013422/ENSDARG00000056322/ENSDARG00000019096/ENSDARG00000076075/ENSDARG00000011615/ENSDARG00000021184/ENSDARG00000045864/ENSDARG00000090637/ENSDARG00000022101/ENSDARG00000095623/ENSDARG00000078696/ENSDARG00000069922/ENSDARG00000079564/ENSDARG00000000563/ENSDARG00000017821/ENSDARG00000071090/ENSDARG00000002084/…	csrp3/mylk2/loxa/ttn.2/slc8a1a/ldb3a/myl7/myh7ba/mybpc3/rbfox1l/lmod2b/myh6/obscnb/dpm2/synpo2lb/pla1a/myh7/ttn.1/gata5/actn2b/lamb2/flncb/tnnt2a/nkx2.5/cmlc1/tpm4a/sgcg/tmod1/gata4/bves/tbx1/nkx2.7/smyd1b	33
BP	GO:0008015	blood circulation	30/296	240/17645	8.00386e-18	1.61411e-15	ENSDARG00000101706/ENSDARG00000028213/ENSDARG00000013422/ENSDARG00000019096/ENSDARG00000011615/ENSDARG00000090637/ENSDARG00000052708/ENSDARG00000062262/ENSDARG00000069922/ENSDARG00000037539/ENSDARG00000029439/ENSDARG00000011400/ENSDARG00000041779/ENSDARG00000086933/ENSDARG00000020610/ENSDARG00000070670/ENSDARG00000001803/ENSDARG00000018004/ENSDARG00000032976/ENSDARG00000023963/ENSDARG00000045612/…	csrp3/ttn.2/slc8a1a/myl7/mybpc3/myh6/tnni1b/ednrab/pla1a/tnnc1b/atp2a2a/tnnc1a/trdn/tnni3k/tnnt2a/crip2/kcnh6a/nkx2.5/cmlc1/tpm4a/lrrc10/sgo1/rnpep/sgcg/avpr1aa/bves/hcn4/ccm2l/foxc1b/smyd1b	30
BP	GO:0042692	muscle cell differentiation	27/296	204/17645	8.73225e-17	1.50943e-14	ENSDARG00000101706/ENSDARG00000031698/ENSDARG00000028213/ENSDARG00000013422/ENSDARG00000019096/ENSDARG00000076075/ENSDARG00000011615/ENSDARG00000021184/ENSDARG00000045864/ENSDARG00000090637/ENSDARG00000022101/ENSDARG00000069922/ENSDARG00000079564/ENSDARG00000000563/ENSDARG00000017821/ENSDARG00000071090/ENSDARG00000018820/ENSDARG00000020610/ENSDARG00000018004/ENSDARG00000032976/ENSDARG00000023963/…	csrp3/mylk2/ttn.2/slc8a1a/myl7/myh7ba/mybpc3/rbfox1l/lmod2b/myh6/obscnb/pla1a/myh7/ttn.1/gata5/actn2b/flncb/tnnt2a/nkx2.5/cmlc1/tpm4a/sgcg/tmod1/bves/tbx1/nkx2.7/smyd1b	27
BP	GO:0030239	myofibril assembly	19/296	86/17645	2.07014e-16	3.13109e-14	ENSDARG00000101706/ENSDARG00000031698/ENSDARG00000028213/ENSDARG00000013422/ENSDARG00000019096/ENSDARG00000011615/ENSDARG00000045864/ENSDARG00000090637/ENSDARG00000022101/ENSDARG00000079564/ENSDARG00000000563/ENSDARG00000071090/ENSDARG00000018820/ENSDARG00000020610/ENSDARG00000032976/ENSDARG00000023963/ENSDARG00000078318/ENSDARG00000058548/ENSDARG00000091253	csrp3/mylk2/ttn.2/slc8a1a/myl7/mybpc3/lmod2b/myh6/obscnb/myh7/ttn.1/actn2b/flncb/tnnt2a/cmlc1/tpm4a/tmod1/bves/smyd1b	19
BP	GO:0010927	cellular component assembly involved in morphogenesis	19/296	87/17645	2.60898e-16	3.50763e-14	ENSDARG00000101706/ENSDARG00000031698/ENSDARG00000028213/ENSDARG00000013422/ENSDARG00000019096/ENSDARG00000011615/ENSDARG00000045864/ENSDARG00000090637/ENSDARG00000022101/ENSDARG00000079564/ENSDARG00000000563/ENSDARG00000071090/ENSDARG00000018820/ENSDARG00000020610/ENSDARG00000032976/ENSDARG00000023963/ENSDARG00000078318/ENSDARG00000058548/ENSDARG00000091253	csrp3/mylk2/ttn.2/slc8a1a/myl7/mybpc3/lmod2b/myh6/obscnb/myh7/ttn.1/actn2b/flncb/tnnt2a/cmlc1/tpm4a/tmod1/bves/smyd1b	19
BP	GO:0048738	cardiac muscle tissue development	18/296	76/17645	3.44658e-16	4.17037e-14	ENSDARG00000031698/ENSDARG00000028213/ENSDARG00000019096/ENSDARG00000011615/ENSDARG00000021184/ENSDARG00000090637/ENSDARG00000078696/ENSDARG00000079564/ENSDARG00000017821/ENSDARG00000020610/ENSDARG00000018004/ENSDARG00000032976/ENSDARG00000023963/ENSDARG00000038107/ENSDARG00000098952/ENSDARG00000031891/ENSDARG00000021232/ENSDARG00000091253	mylk2/ttn.2/myl7/mybpc3/rbfox1l/myh6/synpo2lb/myh7/gata5/tnnt2a/nkx2.5/cmlc1/tpm4a/sgcg/gata4/tbx1/nkx2.7/smyd1b	18
BP	GO:0051146	striated muscle cell differentiation	25/296	184/17645	6.72887e-16	7.40176e-14	ENSDARG00000101706/ENSDARG00000031698/ENSDARG00000028213/ENSDARG00000013422/ENSDARG00000019096/ENSDARG00000011615/ENSDARG00000021184/ENSDARG00000045864/ENSDARG00000090637/ENSDARG00000022101/ENSDARG00000069922/ENSDARG00000079564/ENSDARG00000000563/ENSDARG00000017821/ENSDARG00000071090/ENSDARG00000018820/ENSDARG00000020610/ENSDARG00000018004/ENSDARG00000032976/ENSDARG00000023963/ENSDARG00000078318/…	csrp3/mylk2/ttn.2/slc8a1a/myl7/mybpc3/rbfox1l/lmod2b/myh6/obscnb/pla1a/myh7/ttn.1/gata5/actn2b/flncb/tnnt2a/nkx2.5/cmlc1/tpm4a/tmod1/bves/tbx1/nkx2.7/smyd1b	25
BP	GO:0031032	actomyosin structure organization	19/296	114/17645	5.03351e-14	5.07545e-12	ENSDARG00000101706/ENSDARG00000031698/ENSDARG00000028213/ENSDARG00000013422/ENSDARG00000019096/ENSDARG00000011615/ENSDARG00000045864/ENSDARG00000090637/ENSDARG00000022101/ENSDARG00000079564/ENSDARG00000000563/ENSDARG00000071090/ENSDARG00000018820/ENSDARG00000020610/ENSDARG00000032976/ENSDARG00000023963/ENSDARG00000078318/ENSDARG00000058548/ENSDARG00000091253	csrp3/mylk2/ttn.2/slc8a1a/myl7/mybpc3/lmod2b/myh6/obscnb/myh7/ttn.1/actn2b/flncb/tnnt2a/cmlc1/tpm4a/tmod1/bves/smyd1b	19
BP	GO:0055001	muscle cell development	22/296	171/17645	1.23562e-13	1.15008e-11	ENSDARG00000101706/ENSDARG00000031698/ENSDARG00000028213/ENSDARG00000013422/ENSDARG00000019096/ENSDARG00000076075/ENSDARG00000011615/ENSDARG00000021184/ENSDARG00000045864/ENSDARG00000090637/ENSDARG00000022101/ENSDARG00000079564/ENSDARG00000000563/ENSDARG00000071090/ENSDARG00000018820/ENSDARG00000020610/ENSDARG00000032976/ENSDARG00000023963/ENSDARG00000038107/ENSDARG00000078318/ENSDARG00000058548/…	csrp3/mylk2/ttn.2/slc8a1a/myl7/myh7ba/mybpc3/rbfox1l/lmod2b/myh6/obscnb/myh7/ttn.1/actn2b/flncb/tnnt2a/cmlc1/tpm4a/sgcg/tmod1/bves/smyd1b	22
BP	GO:0014706	striated muscle tissue development	22/296	173/17645	1.57519e-13	1.36142e-11	ENSDARG00000031698/ENSDARG00000028213/ENSDARG00000056322/ENSDARG00000019096/ENSDARG00000011615/ENSDARG00000021184/ENSDARG00000090637/ENSDARG00000078696/ENSDARG00000079564/ENSDARG00000000563/ENSDARG00000017821/ENSDARG00000071090/ENSDARG00000020610/ENSDARG00000018004/ENSDARG00000032976/ENSDARG00000023963/ENSDARG00000038107/ENSDARG00000098952/ENSDARG00000058548/ENSDARG00000031891/ENSDARG00000021232/…	mylk2/ttn.2/ldb3a/myl7/mybpc3/rbfox1l/myh6/synpo2lb/myh7/ttn.1/gata5/actn2b/tnnt2a/nkx2.5/cmlc1/tpm4a/sgcg/gata4/bves/tbx1/nkx2.7/smyd1b	22
BP	GO:0060537	muscle tissue development	22/296	176/17645	2.25314e-13	1.81753e-11	ENSDARG00000031698/ENSDARG00000028213/ENSDARG00000056322/ENSDARG00000019096/ENSDARG00000011615/ENSDARG00000021184/ENSDARG00000090637/ENSDARG00000078696/ENSDARG00000079564/ENSDARG00000000563/ENSDARG00000017821/ENSDARG00000071090/ENSDARG00000020610/ENSDARG00000018004/ENSDARG00000032976/ENSDARG00000023963/ENSDARG00000038107/ENSDARG00000098952/ENSDARG00000058548/ENSDARG00000031891/ENSDARG00000021232/…	mylk2/ttn.2/ldb3a/myl7/mybpc3/rbfox1l/myh6/synpo2lb/myh7/ttn.1/gata5/actn2b/tnnt2a/nkx2.5/cmlc1/tpm4a/sgcg/gata4/bves/tbx1/nkx2.7/smyd1b	22
BP	GO:0055002	striated muscle cell development	20/296	158/17645	2.2552e-12	1.70549e-10	ENSDARG00000101706/ENSDARG00000031698/ENSDARG00000028213/ENSDARG00000013422/ENSDARG00000019096/ENSDARG00000011615/ENSDARG00000021184/ENSDARG00000045864/ENSDARG00000090637/ENSDARG00000022101/ENSDARG00000079564/ENSDARG00000000563/ENSDARG00000071090/ENSDARG00000018820/ENSDARG00000020610/ENSDARG00000032976/ENSDARG00000023963/ENSDARG00000078318/ENSDARG00000058548/ENSDARG00000091253	csrp3/mylk2/ttn.2/slc8a1a/myl7/mybpc3/rbfox1l/lmod2b/myh6/obscnb/myh7/ttn.1/actn2b/flncb/tnnt2a/cmlc1/tpm4a/tmod1/bves/smyd1b	20
BP	GO:0055007	cardiac muscle cell differentiation	12/296	42/17645	2.80663e-12	1.99766e-10	ENSDARG00000031698/ENSDARG00000019096/ENSDARG00000021184/ENSDARG00000090637/ENSDARG00000079564/ENSDARG00000017821/ENSDARG00000018004/ENSDARG00000032976/ENSDARG00000023963/ENSDARG00000031891/ENSDARG00000021232/ENSDARG00000091253	mylk2/myl7/rbfox1l/myh6/myh7/gata5/nkx2.5/cmlc1/tpm4a/tbx1/nkx2.7/smyd1b	12
BP	GO:0097435	supramolecular fiber organization	25/296	308/17645	8.33285e-11	5.60153e-09	ENSDARG00000101706/ENSDARG00000031698/ENSDARG00000028213/ENSDARG00000013422/ENSDARG00000019096/ENSDARG00000011615/ENSDARG00000045864/ENSDARG00000090637/ENSDARG00000022101/ENSDARG00000061941/ENSDARG00000078696/ENSDARG00000079564/ENSDARG00000000563/ENSDARG00000054911/ENSDARG00000071090/ENSDARG00000001760/ENSDARG00000018820/ENSDARG00000020610/ENSDARG00000032976/ENSDARG00000023963/ENSDARG00000078318/…	csrp3/mylk2/ttn.2/slc8a1a/myl7/mybpc3/lmod2b/myh6/obscnb/trpv4/synpo2lb/myh7/ttn.1/tmsb/actn2b/tnxba/flncb/tnnt2a/cmlc1/tpm4a/tmod1/mical2a/bves/tppp3/smyd1b	25
BP	GO:0055003	cardiac myofibril assembly	7/296	11/17645	1.08543e-10	6.91249e-09	ENSDARG00000031698/ENSDARG00000019096/ENSDARG00000090637/ENSDARG00000079564/ENSDARG00000032976/ENSDARG00000023963/ENSDARG00000091253	mylk2/myl7/myh6/myh7/cmlc1/tpm4a/smyd1b	7
BP	GO:0044057	regulation of system process	16/296	119/17645	1.49496e-10	9.04452e-09	ENSDARG00000037954/ENSDARG00000013422/ENSDARG00000019096/ENSDARG00000100694/ENSDARG00000011615/ENSDARG00000069922/ENSDARG00000037539/ENSDARG00000029439/ENSDARG00000011400/ENSDARG00000086933/ENSDARG00000020610/ENSDARG00000001803/ENSDARG00000018004/ENSDARG00000103907/ENSDARG00000077083/ENSDARG00000061685	tnnt1/slc8a1a/myl7/tnnt2b/mybpc3/pla1a/tnnc1b/atp2a2a/tnnc1a/tnni3k/tnnt2a/kcnh6a/nkx2.5/sgo1/avpr1aa/hcn4	16
BP	GO:0035051	cardiocyte differentiation	12/296	59/17645	2.20347e-10	1.26962e-08	ENSDARG00000031698/ENSDARG00000019096/ENSDARG00000021184/ENSDARG00000090637/ENSDARG00000079564/ENSDARG00000017821/ENSDARG00000018004/ENSDARG00000032976/ENSDARG00000023963/ENSDARG00000031891/ENSDARG00000021232/ENSDARG00000091253	mylk2/myl7/rbfox1l/myh6/myh7/gata5/nkx2.5/cmlc1/tpm4a/tbx1/nkx2.7/smyd1b	12
BP	GO:0003007	heart morphogenesis	19/296	182/17645	2.42296e-10	1.33263e-08	ENSDARG00000092060/ENSDARG00000076126/ENSDARG00000035095/ENSDARG00000011615/ENSDARG00000090637/ENSDARG00000036987/ENSDARG00000069922/ENSDARG00000029439/ENSDARG00000042535/ENSDARG00000017821/ENSDARG00000020610/ENSDARG00000018004/ENSDARG00000032976/ENSDARG00000045612/ENSDARG00000110069/ENSDARG00000098952/ENSDARG00000031891/ENSDARG00000021232/ENSDARG00000063089	tbx5b/actc1a/tdgf1/mybpc3/myh6/has2/pla1a/atp2a2a/actc1a/gata5/tnnt2a/nkx2.5/cmlc1/lrrc10/pdgfaa/gata4/tbx1/nkx2.7/ccm2l	19
BP	GO:0045214	sarcomere organization	10/296	37/17645	3.54047e-10	1.8626e-08	ENSDARG00000101706/ENSDARG00000028213/ENSDARG00000013422/ENSDARG00000019096/ENSDARG00000011615/ENSDARG00000071090/ENSDARG00000018820/ENSDARG00000020610/ENSDARG00000032976/ENSDARG00000091253	csrp3/ttn.2/slc8a1a/myl7/mybpc3/actn2b/flncb/tnnt2a/cmlc1/smyd1b	10
BP	GO:0008016	regulation of heart contraction	11/296	64/17645	8.30511e-09	4.18716e-07	ENSDARG00000013422/ENSDARG00000019096/ENSDARG00000011615/ENSDARG00000069922/ENSDARG00000029439/ENSDARG00000086933/ENSDARG00000020610/ENSDARG00000001803/ENSDARG00000018004/ENSDARG00000103907/ENSDARG00000061685	slc8a1a/myl7/mybpc3/pla1a/atp2a2a/tnni3k/tnnt2a/kcnh6a/nkx2.5/sgo1/hcn4	11
BP	GO:0055013	cardiac muscle cell development	8/296	27/17645	9.60469e-09	4.64867e-07	ENSDARG00000031698/ENSDARG00000019096/ENSDARG00000021184/ENSDARG00000090637/ENSDARG00000079564/ENSDARG00000032976/ENSDARG00000023963/ENSDARG00000091253	mylk2/myl7/rbfox1l/myh6/myh7/cmlc1/tpm4a/smyd1b	8
BP	GO:0030036	actin cytoskeleton organization	24/296	361/17645	1.0859e-08	5.05363e-07	ENSDARG00000101706/ENSDARG00000031698/ENSDARG00000028213/ENSDARG00000013422/ENSDARG00000019096/ENSDARG00000011615/ENSDARG00000045864/ENSDARG00000090637/ENSDARG00000022101/ENSDARG00000061941/ENSDARG00000078696/ENSDARG00000079564/ENSDARG00000000563/ENSDARG00000054911/ENSDARG00000071090/ENSDARG00000018820/ENSDARG00000020610/ENSDARG00000032976/ENSDARG00000023963/ENSDARG00000078318/ENSDARG00000075608/…	csrp3/mylk2/ttn.2/slc8a1a/myl7/mybpc3/lmod2b/myh6/obscnb/trpv4/synpo2lb/myh7/ttn.1/tmsb/actn2b/flncb/tnnt2a/cmlc1/tpm4a/tmod1/mical2a/bves/xirp1/smyd1b	24
BP	GO:1903522	regulation of blood circulation	12/296	84/17645	1.53082e-08	6.86035e-07	ENSDARG00000013422/ENSDARG00000019096/ENSDARG00000011615/ENSDARG00000069922/ENSDARG00000029439/ENSDARG00000086933/ENSDARG00000020610/ENSDARG00000001803/ENSDARG00000018004/ENSDARG00000103907/ENSDARG00000077083/ENSDARG00000061685	slc8a1a/myl7/mybpc3/pla1a/atp2a2a/tnni3k/tnnt2a/kcnh6a/nkx2.5/sgo1/avpr1aa/hcn4	12
BP	GO:0030029	actin filament-based process	24/296	369/17645	1.65756e-08	7.16301e-07	ENSDARG00000101706/ENSDARG00000031698/ENSDARG00000028213/ENSDARG00000013422/ENSDARG00000019096/ENSDARG00000011615/ENSDARG00000045864/ENSDARG00000090637/ENSDARG00000022101/ENSDARG00000061941/ENSDARG00000078696/ENSDARG00000079564/ENSDARG00000000563/ENSDARG00000054911/ENSDARG00000071090/ENSDARG00000018820/ENSDARG00000020610/ENSDARG00000032976/ENSDARG00000023963/ENSDARG00000078318/ENSDARG00000075608/…	csrp3/mylk2/ttn.2/slc8a1a/myl7/mybpc3/lmod2b/myh6/obscnb/trpv4/synpo2lb/myh7/ttn.1/tmsb/actn2b/flncb/tnnt2a/cmlc1/tpm4a/tmod1/mical2a/bves/xirp1/smyd1b	24
BP	GO:0055006	cardiac cell development	8/296	30/17645	2.42377e-08	1.0113e-06	ENSDARG00000031698/ENSDARG00000019096/ENSDARG00000021184/ENSDARG00000090637/ENSDARG00000079564/ENSDARG00000032976/ENSDARG00000023963/ENSDARG00000091253	mylk2/myl7/rbfox1l/myh6/myh7/cmlc1/tpm4a/smyd1b	8
BP	GO:0006936	muscle contraction	13/296	107/17645	2.83401e-08	1.14305e-06	ENSDARG00000037954/ENSDARG00000028213/ENSDARG00000100694/ENSDARG00000011615/ENSDARG00000045864/ENSDARG00000052708/ENSDARG00000037539/ENSDARG00000011400/ENSDARG00000041779/ENSDARG00000020610/ENSDARG00000018004/ENSDARG00000023963/ENSDARG00000078318	tnnt1/ttn.2/tnnt2b/mybpc3/lmod2b/tnni1b/tnnc1b/tnnc1a/trdn/tnnt2a/nkx2.5/tpm4a/tmod1	13
BP	GO:0003012	muscle system process	13/296	112/17645	4.93235e-08	1.92521e-06	ENSDARG00000037954/ENSDARG00000028213/ENSDARG00000100694/ENSDARG00000011615/ENSDARG00000045864/ENSDARG00000052708/ENSDARG00000037539/ENSDARG00000011400/ENSDARG00000041779/ENSDARG00000020610/ENSDARG00000018004/ENSDARG00000023963/ENSDARG00000078318	tnnt1/ttn.2/tnnt2b/mybpc3/lmod2b/tnni1b/tnnc1b/tnnc1a/trdn/tnnt2a/nkx2.5/tpm4a/tmod1	13
BP	GO:0003205	cardiac chamber development	7/296	28/17645	3.04844e-07	1.15269e-05	ENSDARG00000011615/ENSDARG00000090637/ENSDARG00000011400/ENSDARG00000020610/ENSDARG00000018004/ENSDARG00000098952/ENSDARG00000021232	mybpc3/myh6/tnnc1a/tnnt2a/nkx2.5/gata4/nkx2.7	7
BP	GO:0007517	muscle organ development	14/296	156/17645	3.87439e-07	1.42061e-05	ENSDARG00000003259/ENSDARG00000028213/ENSDARG00000056322/ENSDARG00000011615/ENSDARG00000021184/ENSDARG00000078696/ENSDARG00000000563/ENSDARG00000071090/ENSDARG00000002084/ENSDARG00000020610/ENSDARG00000038107/ENSDARG00000098952/ENSDARG00000058548/ENSDARG00000031891	loxa/ttn.2/ldb3a/mybpc3/rbfox1l/synpo2lb/ttn.1/actn2b/lamb2/tnnt2a/sgcg/gata4/bves/tbx1	14
BP	GO:0001501	skeletal system development	18/296	265/17645	5.73379e-07	2.04056e-05	ENSDARG00000040261/ENSDARG00000037570/ENSDARG00000063437/ENSDARG00000044276/ENSDARG00000045799/ENSDARG00000012422/ENSDARG00000003259/ENSDARG00000060526/ENSDARG00000054055/ENSDARG00000073814/ENSDARG00000062262/ENSDARG00000030215/ENSDARG00000035891/ENSDARG00000041098/ENSDARG00000071048/ENSDARG00000018004/ENSDARG00000079266/ENSDARG00000031891	runx2a/polr1d/wnt9a/spp1/acanb/col11a2/loxa/bmp3/ostn/pax1b/ednrab/matn1/acana/barx2/wisp3/nkx2.5/foxe1/tbx1	18
BP	GO:0051216	cartilage development	12/296	127/17645	1.53408e-06	5.30352e-05	ENSDARG00000040261/ENSDARG00000037570/ENSDARG00000063437/ENSDARG00000012422/ENSDARG00000003259/ENSDARG00000054055/ENSDARG00000062262/ENSDARG00000030215/ENSDARG00000041098/ENSDARG00000071048/ENSDARG00000079266/ENSDARG00000031891	runx2a/polr1d/wnt9a/col11a2/loxa/ostn/ednrab/matn1/barx2/wisp3/foxe1/tbx1	12
BP	GO:0006941	striated muscle contraction	8/296	51/17645	1.94247e-06	6.52885e-05	ENSDARG00000028213/ENSDARG00000011615/ENSDARG00000052708/ENSDARG00000037539/ENSDARG00000011400/ENSDARG00000020610/ENSDARG00000018004/ENSDARG00000023963	ttn.2/mybpc3/tnni1b/tnnc1b/tnnc1a/tnnt2a/nkx2.5/tpm4a	8
BP	GO:0061448	connective tissue development	12/296	131/17645	2.13264e-06	6.97431e-05	ENSDARG00000040261/ENSDARG00000037570/ENSDARG00000063437/ENSDARG00000012422/ENSDARG00000003259/ENSDARG00000054055/ENSDARG00000062262/ENSDARG00000030215/ENSDARG00000041098/ENSDARG00000071048/ENSDARG00000079266/ENSDARG00000031891	runx2a/polr1d/wnt9a/col11a2/loxa/ostn/ednrab/matn1/barx2/wisp3/foxe1/tbx1	12
BP	GO:0003206	cardiac chamber morphogenesis	5/296	14/17645	2.27135e-06	7.04702e-05	ENSDARG00000011615/ENSDARG00000020610/ENSDARG00000018004/ENSDARG00000098952/ENSDARG00000021232	mybpc3/tnnt2a/nkx2.5/gata4/nkx2.7	5
BP	GO:0003231	cardiac ventricle development	5/296	14/17645	2.27135e-06	7.04702e-05	ENSDARG00000011615/ENSDARG00000011400/ENSDARG00000020610/ENSDARG00000018004/ENSDARG00000098952	mybpc3/tnnc1a/tnnt2a/nkx2.5/gata4	5
BP	GO:0003318	cell migration to the midline involved in heart development	5/296	20/17645	1.61936e-05	0.000489856	ENSDARG00000035095/ENSDARG00000062262/ENSDARG00000017821/ENSDARG00000110069/ENSDARG00000098952	tdgf1/ednrab/gata5/pdgfaa/gata4	5
BP	GO:0035050	embryonic heart tube development	11/296	141/17645	2.62014e-05	0.00076033	ENSDARG00000092060/ENSDARG00000036987/ENSDARG00000062262/ENSDARG00000069922/ENSDARG00000079564/ENSDARG00000029439/ENSDARG00000018004/ENSDARG00000045612/ENSDARG00000098952/ENSDARG00000031891/ENSDARG00000021232	tbx5b/has2/ednrab/pla1a/myh7/atp2a2a/nkx2.5/lrrc10/gata4/tbx1/nkx2.7	11
BP	GO:0030198	extracellular matrix organization	8/296	72/17645	2.69233e-05	0.00076033	ENSDARG00000039273/ENSDARG00000036987/ENSDARG00000052063/ENSDARG00000060410/ENSDARG00000001760/ENSDARG00000052061/ENSDARG00000002084/ENSDARG00000043806	fbln5/has2/col4a5/thbs2a/tnxba/col4a6/lamb2/postna	8
BP	GO:0070925	organelle assembly	20/296	417/17645	2.702e-05	0.00076033	ENSDARG00000101706/ENSDARG00000031698/ENSDARG00000028213/ENSDARG00000013422/ENSDARG00000019096/ENSDARG00000011615/ENSDARG00000045864/ENSDARG00000090637/ENSDARG00000022101/ENSDARG00000079564/ENSDARG00000000563/ENSDARG00000071090/ENSDARG00000018820/ENSDARG00000020610/ENSDARG00000032976/ENSDARG00000023963/ENSDARG00000078318/ENSDARG00000058548/ENSDARG00000035860/ENSDARG00000091253	csrp3/mylk2/ttn.2/slc8a1a/myl7/mybpc3/lmod2b/myh6/obscnb/myh7/ttn.1/actn2b/flncb/tnnt2a/cmlc1/tpm4a/tmod1/bves/rps28/smyd1b	20
BP	GO:0048729	tissue morphogenesis	21/296	457/17645	3.19159e-05	0.000877688	ENSDARG00000092060/ENSDARG00000012422/ENSDARG00000076126/ENSDARG00000035095/ENSDARG00000011615/ENSDARG00000036987/ENSDARG00000062262/ENSDARG00000069922/ENSDARG00000029439/ENSDARG00000042535/ENSDARG00000017821/ENSDARG00000020610/ENSDARG00000104138/ENSDARG00000018004/ENSDARG00000045612/ENSDARG00000077304/ENSDARG00000110069/ENSDARG00000098952/ENSDARG00000058548/ENSDARG00000031891/ENSDARG00000021232	tbx5b/col11a2/actc1a/tdgf1/mybpc3/has2/ednrab/pla1a/atp2a2a/actc1a/gata5/tnnt2a/igfbp7/nkx2.5/lrrc10/erg/pdgfaa/gata4/bves/tbx1/nkx2.7	21
BP	GO:0003260	cardioblast migration	4/296	13/17645	4.9238e-05	0.00129517	ENSDARG00000035095/ENSDARG00000017821/ENSDARG00000110069/ENSDARG00000098952	tdgf1/gata5/pdgfaa/gata4	4
BP	GO:0060975	cardioblast migration to the midline involved in heart field formation	4/296	13/17645	4.9238e-05	0.00129517	ENSDARG00000035095/ENSDARG00000017821/ENSDARG00000110069/ENSDARG00000098952	tdgf1/gata5/pdgfaa/gata4	4
BP	GO:0060914	heart formation	5/296	25/17645	5.18042e-05	0.00133368	ENSDARG00000035095/ENSDARG00000017821/ENSDARG00000110069/ENSDARG00000098952/ENSDARG00000031891	tdgf1/gata5/pdgfaa/gata4/tbx1	5
BP	GO:0043062	extracellular structure organization	8/296	81/17645	6.35157e-05	0.00156878	ENSDARG00000039273/ENSDARG00000036987/ENSDARG00000052063/ENSDARG00000060410/ENSDARG00000001760/ENSDARG00000052061/ENSDARG00000002084/ENSDARG00000043806	fbln5/has2/col4a5/thbs2a/tnxba/col4a6/lamb2/postna	8
BP	GO:0001947	heart looping	9/296	104/17645	6.35289e-05	0.00156878	ENSDARG00000092060/ENSDARG00000036987/ENSDARG00000069922/ENSDARG00000029439/ENSDARG00000018004/ENSDARG00000045612/ENSDARG00000098952/ENSDARG00000031891/ENSDARG00000021232	tbx5b/has2/pla1a/atp2a2a/nkx2.5/lrrc10/gata4/tbx1/nkx2.7	9
BP	GO:0061337	cardiac conduction	4/296	15/17645	9.1539e-05	0.00218177	ENSDARG00000069922/ENSDARG00000086933/ENSDARG00000001803/ENSDARG00000018004	pla1a/tnni3k/kcnh6a/nkx2.5	4
BP	GO:0060973	cell migration involved in heart development	5/296	28/17645	9.19588e-05	0.00218177	ENSDARG00000035095/ENSDARG00000062262/ENSDARG00000017821/ENSDARG00000110069/ENSDARG00000098952	tdgf1/ednrab/gata5/pdgfaa/gata4	5
BP	GO:0060048	cardiac muscle contraction	5/296	29/17645	0.000109602	0.00255036	ENSDARG00000052708/ENSDARG00000037539/ENSDARG00000011400/ENSDARG00000018004/ENSDARG00000023963	tnni1b/tnnc1b/tnnc1a/nkx2.5/tpm4a	5
BP	GO:0031033	myosin filament organization	4/296	16/17645	0.000120445	0.00260247	ENSDARG00000028213/ENSDARG00000011615/ENSDARG00000000563/ENSDARG00000091253	ttn.2/mybpc3/ttn.1/smyd1b	4
BP	GO:0031034	myosin filament assembly	4/296	16/17645	0.000120445	0.00260247	ENSDARG00000028213/ENSDARG00000011615/ENSDARG00000000563/ENSDARG00000091253	ttn.2/mybpc3/ttn.1/smyd1b	4
BP	GO:0060974	cell migration involved in heart formation	4/296	16/17645	0.000120445	0.00260247	ENSDARG00000035095/ENSDARG00000017821/ENSDARG00000110069/ENSDARG00000098952	tdgf1/gata5/pdgfaa/gata4	4
BP	GO:0071688	striated muscle myosin thick filament assembly	4/296	16/17645	0.000120445	0.00260247	ENSDARG00000028213/ENSDARG00000011615/ENSDARG00000000563/ENSDARG00000091253	ttn.2/mybpc3/ttn.1/smyd1b	4
BP	GO:0060562	epithelial tube morphogenesis	12/296	197/17645	0.000127794	0.00270644	ENSDARG00000092060/ENSDARG00000035095/ENSDARG00000036987/ENSDARG00000069922/ENSDARG00000029439/ENSDARG00000020610/ENSDARG00000104138/ENSDARG00000018004/ENSDARG00000045612/ENSDARG00000098952/ENSDARG00000031891/ENSDARG00000021232	tbx5b/tdgf1/has2/pla1a/atp2a2a/tnnt2a/igfbp7/nkx2.5/lrrc10/gata4/tbx1/nkx2.7	12
BP	GO:0048645	animal organ formation	5/296	30/17645	0.00012973	0.00270644	ENSDARG00000035095/ENSDARG00000017821/ENSDARG00000110069/ENSDARG00000098952/ENSDARG00000031891	tdgf1/gata5/pdgfaa/gata4/tbx1	5
BP	GO:0002027	regulation of heart rate	4/296	17/17645	0.000155432	0.0031864	ENSDARG00000011615/ENSDARG00000086933/ENSDARG00000001803/ENSDARG00000061685	mybpc3/tnni3k/kcnh6a/hcn4	4
BP	GO:0003143	embryonic heart tube morphogenesis	9/296	117/17645	0.000158003	0.0031864	ENSDARG00000092060/ENSDARG00000036987/ENSDARG00000069922/ENSDARG00000029439/ENSDARG00000018004/ENSDARG00000045612/ENSDARG00000098952/ENSDARG00000031891/ENSDARG00000021232	tbx5b/has2/pla1a/atp2a2a/nkx2.5/lrrc10/gata4/tbx1/nkx2.7	9
BP	GO:0040007	growth	15/296	300/17645	0.000175052	0.00347235	ENSDARG00000045799/ENSDARG00000101592/ENSDARG00000019096/ENSDARG00000036987/ENSDARG00000052063/ENSDARG00000054753/ENSDARG00000005943/ENSDARG00000052061/ENSDARG00000071048/ENSDARG00000104138/ENSDARG00000018004/ENSDARG00000021794/ENSDARG00000079266/ENSDARG00000098952/ENSDARG00000021232	acanb/prp/myl7/has2/col4a5/col10a1a/htra4/col4a6/wisp3/igfbp7/nkx2.5/hmmr/foxe1/gata4/nkx2.7	15
BP	GO:0048568	embryonic organ development	19/296	454/17645	0.000253802	0.00495323	ENSDARG00000037570/ENSDARG00000063437/ENSDARG00000092060/ENSDARG00000035095/ENSDARG00000060526/ENSDARG00000036987/ENSDARG00000062262/ENSDARG00000069093/ENSDARG00000069922/ENSDARG00000079564/ENSDARG00000029439/ENSDARG00000059362/ENSDARG00000018004/ENSDARG00000079266/ENSDARG00000045612/ENSDARG00000077304/ENSDARG00000098952/ENSDARG00000031891/ENSDARG00000021232	polr1d/wnt9a/tbx5b/tdgf1/bmp3/has2/ednrab/col2a1a/pla1a/myh7/atp2a2a/cavin1b/nkx2.5/foxe1/lrrc10/erg/gata4/tbx1/nkx2.7	19
BP	GO:0035239	tube morphogenesis	20/296	494/17645	0.000270179	0.00518914	ENSDARG00000031952/ENSDARG00000092060/ENSDARG00000101592/ENSDARG00000035095/ENSDARG00000036987/ENSDARG00000069922/ENSDARG00000029439/ENSDARG00000017821/ENSDARG00000060410/ENSDARG00000032389/ENSDARG00000020610/ENSDARG00000104138/ENSDARG00000018004/ENSDARG00000030364/ENSDARG00000045612/ENSDARG00000077304/ENSDARG00000030307/ENSDARG00000098952/ENSDARG00000031891/ENSDARG00000021232	mb/tbx5b/prp/tdgf1/has2/pla1a/atp2a2a/gata5/thbs2a/tspan12/tnnt2a/igfbp7/nkx2.5/angpt1/lrrc10/erg/hspa12b/gata4/tbx1/nkx2.7	20
BP	GO:2000826	regulation of heart morphogenesis	4/296	20/17645	0.000304102	0.0057313	ENSDARG00000036987/ENSDARG00000018004/ENSDARG00000031891/ENSDARG00000021232	has2/nkx2.5/tbx1/nkx2.7	4
BP	GO:0001503	ossification	6/296	55/17645	0.00030788	0.0057313	ENSDARG00000040261/ENSDARG00000044276/ENSDARG00000060526/ENSDARG00000054055/ENSDARG00000027799/ENSDARG00000004627	runx2a/spp1/bmp3/ostn/ucmaa/panx3	6
BP	GO:0048562	embryonic organ morphogenesis	15/296	317/17645	0.000316484	0.00580221	ENSDARG00000037570/ENSDARG00000063437/ENSDARG00000092060/ENSDARG00000035095/ENSDARG00000060526/ENSDARG00000036987/ENSDARG00000062262/ENSDARG00000069922/ENSDARG00000029439/ENSDARG00000018004/ENSDARG00000079266/ENSDARG00000045612/ENSDARG00000098952/ENSDARG00000031891/ENSDARG00000021232	polr1d/wnt9a/tbx5b/tdgf1/bmp3/has2/ednrab/pla1a/atp2a2a/nkx2.5/foxe1/lrrc10/gata4/tbx1/nkx2.7	15
BP	GO:0006937	regulation of muscle contraction	5/296	37/17645	0.000360533	0.00651111	ENSDARG00000037954/ENSDARG00000100694/ENSDARG00000037539/ENSDARG00000011400/ENSDARG00000020610	tnnt1/tnnt2b/tnnc1b/tnnc1a/tnnt2a	5
BP	GO:0060029	convergent extension involved in organogenesis	4/296	21/17645	0.000370722	0.00659668	ENSDARG00000035095/ENSDARG00000017821/ENSDARG00000110069/ENSDARG00000098952	tdgf1/gata5/pdgfaa/gata4	4
BP	GO:0090257	regulation of muscle system process	5/296	39/17645	0.000463364	0.00812565	ENSDARG00000037954/ENSDARG00000100694/ENSDARG00000037539/ENSDARG00000011400/ENSDARG00000020610	tnnt1/tnnt2b/tnnc1b/tnnc1a/tnnt2a	5
BP	GO:0055008	cardiac muscle tissue morphogenesis	3/296	10/17645	0.000513852	0.0088823	ENSDARG00000011615/ENSDARG00000020610/ENSDARG00000098952	mybpc3/tnnt2a/gata4	3
BP	GO:0060538	skeletal muscle organ development	8/296	114/17645	0.000675345	0.0115094	ENSDARG00000028213/ENSDARG00000056322/ENSDARG00000021184/ENSDARG00000078696/ENSDARG00000000563/ENSDARG00000071090/ENSDARG00000002084/ENSDARG00000058548	ttn.2/ldb3a/rbfox1l/synpo2lb/ttn.1/actn2b/lamb2/bves	8
BP	GO:0061371	determination of heart left/right asymmetry	9/296	145/17645	0.000771959	0.0129732	ENSDARG00000092060/ENSDARG00000036987/ENSDARG00000069922/ENSDARG00000029439/ENSDARG00000018004/ENSDARG00000045612/ENSDARG00000098952/ENSDARG00000031891/ENSDARG00000021232	tbx5b/has2/pla1a/atp2a2a/nkx2.5/lrrc10/gata4/tbx1/nkx2.7	9
BP	GO:0002009	morphogenesis of an epithelium	16/296	385/17645	0.000831908	0.0137892	ENSDARG00000092060/ENSDARG00000035095/ENSDARG00000036987/ENSDARG00000062262/ENSDARG00000069922/ENSDARG00000029439/ENSDARG00000017821/ENSDARG00000020610/ENSDARG00000104138/ENSDARG00000018004/ENSDARG00000045612/ENSDARG00000110069/ENSDARG00000098952/ENSDARG00000058548/ENSDARG00000031891/ENSDARG00000021232	tbx5b/tdgf1/has2/ednrab/pla1a/atp2a2a/gata5/tnnt2a/igfbp7/nkx2.5/lrrc10/pdgfaa/gata4/bves/tbx1/nkx2.7	16
BP	GO:0001568	blood vessel development	15/296	350/17645	0.000882328	0.0144273	ENSDARG00000031952/ENSDARG00000109233/ENSDARG00000101592/ENSDARG00000036987/ENSDARG00000076624/ENSDARG00000060410/ENSDARG00000032389/ENSDARG00000061769/ENSDARG00000020610/ENSDARG00000104138/ENSDARG00000018004/ENSDARG00000030364/ENSDARG00000077304/ENSDARG00000030307/ENSDARG00000055398	mb/bmp10l/prp/has2/ptprb/thbs2a/tspan12/bmp10/tnnt2a/igfbp7/nkx2.5/angpt1/erg/hspa12b/foxc1b	15
BP	GO:0071711	basement membrane organization	3/296	12/17645	0.000918879	0.0146295	ENSDARG00000052063/ENSDARG00000052061/ENSDARG00000002084	col4a5/col4a6/lamb2	3
BP	GO:0085029	extracellular matrix assembly	3/296	12/17645	0.000918879	0.0146295	ENSDARG00000039273/ENSDARG00000036987/ENSDARG00000002084	fbln5/has2/lamb2	3
BP	GO:0048705	skeletal system morphogenesis	9/296	150/17645	0.000982585	0.0154406	ENSDARG00000037570/ENSDARG00000063437/ENSDARG00000060526/ENSDARG00000054055/ENSDARG00000062262/ENSDARG00000041098/ENSDARG00000018004/ENSDARG00000079266/ENSDARG00000031891	polr1d/wnt9a/bmp3/ostn/ednrab/barx2/nkx2.5/foxe1/tbx1	9
BP	GO:0048589	developmental growth	12/296	249/17645	0.00105901	0.0164282	ENSDARG00000045799/ENSDARG00000101592/ENSDARG00000019096/ENSDARG00000036987/ENSDARG00000052063/ENSDARG00000054753/ENSDARG00000052061/ENSDARG00000018004/ENSDARG00000021794/ENSDARG00000079266/ENSDARG00000098952/ENSDARG00000021232	acanb/prp/myl7/has2/col4a5/col10a1a/col4a6/nkx2.5/hmmr/foxe1/gata4/nkx2.7	12
BP	GO:0014866	skeletal myofibril assembly	3/296	13/17645	0.00117977	0.017844	ENSDARG00000000563/ENSDARG00000058548/ENSDARG00000091253	ttn.1/bves/smyd1b	3
BP	GO:0036302	atrioventricular canal development	3/296	13/17645	0.00117977	0.017844	ENSDARG00000076126/ENSDARG00000036987/ENSDARG00000042535	actc1a/has2/actc1a	3
BP	GO:0035265	organ growth	4/296	29/17645	0.00132391	0.0197769	ENSDARG00000019096/ENSDARG00000018004/ENSDARG00000079266/ENSDARG00000021232	myl7/nkx2.5/foxe1/nkx2.7	4
BP	GO:0007015	actin filament organization	10/296	190/17645	0.00142153	0.0209762	ENSDARG00000028213/ENSDARG00000011615/ENSDARG00000045864/ENSDARG00000061941/ENSDARG00000078696/ENSDARG00000054911/ENSDARG00000023963/ENSDARG00000078318/ENSDARG00000075608/ENSDARG00000091253	ttn.2/mybpc3/lmod2b/trpv4/synpo2lb/tmsb/tpm4a/tmod1/mical2a/smyd1b	10
BP	GO:0060415	muscle tissue morphogenesis	3/296	14/17645	0.00148298	0.0216193	ENSDARG00000011615/ENSDARG00000020610/ENSDARG00000098952	mybpc3/tnnt2a/gata4	3
BP	GO:0060840	artery development	4/296	30/17645	0.00150763	0.021717	ENSDARG00000109233/ENSDARG00000061769/ENSDARG00000020610/ENSDARG00000018004	bmp10l/bmp10/tnnt2a/nkx2.5	4
BP	GO:0001944	vasculature development	16/296	412/17645	0.00167916	0.0239033	ENSDARG00000031952/ENSDARG00000109233/ENSDARG00000101592/ENSDARG00000036987/ENSDARG00000076624/ENSDARG00000060410/ENSDARG00000032389/ENSDARG00000061769/ENSDARG00000020610/ENSDARG00000104138/ENSDARG00000018004/ENSDARG00000030364/ENSDARG00000077304/ENSDARG00000030307/ENSDARG00000030417/ENSDARG00000055398	mb/bmp10l/prp/has2/ptprb/thbs2a/tspan12/bmp10/tnnt2a/igfbp7/nkx2.5/angpt1/erg/hspa12b/pkd1a/foxc1b	16
BP	GO:0007519	skeletal muscle tissue development	7/296	103/17645	0.00174934	0.0246128	ENSDARG00000028213/ENSDARG00000056322/ENSDARG00000021184/ENSDARG00000078696/ENSDARG00000000563/ENSDARG00000071090/ENSDARG00000058548	ttn.2/ldb3a/rbfox1l/synpo2lb/ttn.1/actn2b/bves	7
BP	GO:0048644	muscle organ morphogenesis	3/296	15/17645	0.00183083	0.025174	ENSDARG00000011615/ENSDARG00000020610/ENSDARG00000098952	mybpc3/tnnt2a/gata4	3
BP	GO:0060038	cardiac muscle cell proliferation	3/296	15/17645	0.00183083	0.025174	ENSDARG00000019096/ENSDARG00000018004/ENSDARG00000021232	myl7/nkx2.5/nkx2.7	3
BP	GO:0072358	cardiovascular system development	16/296	419/17645	0.00199058	0.027063	ENSDARG00000031952/ENSDARG00000109233/ENSDARG00000101592/ENSDARG00000036987/ENSDARG00000076624/ENSDARG00000060410/ENSDARG00000032389/ENSDARG00000061769/ENSDARG00000020610/ENSDARG00000104138/ENSDARG00000018004/ENSDARG00000030364/ENSDARG00000077304/ENSDARG00000030307/ENSDARG00000030417/ENSDARG00000055398	mb/bmp10l/prp/has2/ptprb/thbs2a/tspan12/bmp10/tnnt2a/igfbp7/nkx2.5/angpt1/erg/hspa12b/pkd1a/foxc1b	16
BP	GO:0055017	cardiac muscle tissue growth	3/296	16/17645	0.00222554	0.0292168	ENSDARG00000019096/ENSDARG00000018004/ENSDARG00000021232	myl7/nkx2.5/nkx2.7	3
BP	GO:0070838	divalent metal ion transport	10/296	202/17645	0.00223436	0.0292168	ENSDARG00000003706/ENSDARG00000095826/ENSDARG00000013422/ENSDARG00000061941/ENSDARG00000029439/ENSDARG00000041779/ENSDARG00000097256/ENSDARG00000019998/ENSDARG00000030417/ENSDARG00000059792	ryr2b/smdt1a/slc8a1a/trpv4/atp2a2a/trdn/si:ch211-270g19.5/slc30a7/pkd1a/trpm5	10
BP	GO:0072511	divalent inorganic cation transport	10/296	202/17645	0.00223436	0.0292168	ENSDARG00000003706/ENSDARG00000095826/ENSDARG00000013422/ENSDARG00000061941/ENSDARG00000029439/ENSDARG00000041779/ENSDARG00000097256/ENSDARG00000019998/ENSDARG00000030417/ENSDARG00000059792	ryr2b/smdt1a/slc8a1a/trpv4/atp2a2a/trdn/si:ch211-270g19.5/slc30a7/pkd1a/trpm5	10
BP	GO:0006816	calcium ion transport	9/296	169/17645	0.00224559	0.0292168	ENSDARG00000003706/ENSDARG00000095826/ENSDARG00000013422/ENSDARG00000061941/ENSDARG00000029439/ENSDARG00000041779/ENSDARG00000097256/ENSDARG00000030417/ENSDARG00000059792	ryr2b/smdt1a/slc8a1a/trpv4/atp2a2a/trdn/si:ch211-270g19.5/pkd1a/trpm5	9
BP	GO:0007368	determination of left/right symmetry	10/296	203/17645	0.00231618	0.0298147	ENSDARG00000092060/ENSDARG00000035095/ENSDARG00000036987/ENSDARG00000069922/ENSDARG00000029439/ENSDARG00000018004/ENSDARG00000045612/ENSDARG00000098952/ENSDARG00000031891/ENSDARG00000021232	tbx5b/tdgf1/has2/pla1a/atp2a2a/nkx2.5/lrrc10/gata4/tbx1/nkx2.7	10
BP	GO:0014855	striated muscle cell proliferation	3/296	17/17645	0.00266913	0.0339963	ENSDARG00000019096/ENSDARG00000018004/ENSDARG00000021232	myl7/nkx2.5/nkx2.7	3
BP	GO:0001649	osteoblast differentiation	3/296	18/17645	0.00316352	0.0394624	ENSDARG00000044276/ENSDARG00000060526/ENSDARG00000027799	spp1/bmp3/ucmaa	3
BP	GO:0060419	heart growth	3/296	18/17645	0.00316352	0.0394624	ENSDARG00000019096/ENSDARG00000018004/ENSDARG00000021232	myl7/nkx2.5/nkx2.7	3
BP	GO:0035637	multicellular organismal signaling	4/296	37/17645	0.00331447	0.0409236	ENSDARG00000069922/ENSDARG00000086933/ENSDARG00000001803/ENSDARG00000018004	pla1a/tnni3k/kcnh6a/nkx2.5	4
BP	GO:0003171	atrioventricular valve development	3/296	19/17645	0.00371046	0.0448965	ENSDARG00000061941/ENSDARG00000036987/ENSDARG00000055786	trpv4/has2/prss23	3
BP	GO:0033002	muscle cell proliferation	3/296	19/17645	0.00371046	0.0448965	ENSDARG00000019096/ENSDARG00000018004/ENSDARG00000021232	myl7/nkx2.5/nkx2.7	3
BP	GO:0048706	embryonic skeletal system development	8/296	150/17645	0.00385283	0.0461577	ENSDARG00000037570/ENSDARG00000063437/ENSDARG00000060526/ENSDARG00000073814/ENSDARG00000062262/ENSDARG00000018004/ENSDARG00000079266/ENSDARG00000031891	polr1d/wnt9a/bmp3/pax1b/ednrab/nkx2.5/foxe1/tbx1	8
BP	GO:0010862	positive regulation of pathway-restricted SMAD protein phosphorylation	4/296	39/17645	0.00402113	0.0472385	ENSDARG00000109233/ENSDARG00000060526/ENSDARG00000061769/ENSDARG00000027087	bmp10l/bmp3/bmp10/tgfb2	4
BP	GO:0060395	SMAD protein signal transduction	4/296	39/17645	0.00402113	0.0472385	ENSDARG00000109233/ENSDARG00000060526/ENSDARG00000061769/ENSDARG00000027087	bmp10l/bmp3/bmp10/tgfb2	4
CC	GO:0031012	extracellular matrix	24/267	233/16934	3.28379e-13	5.77947e-11	ENSDARG00000063437/ENSDARG00000045799/ENSDARG00000095901/ENSDARG00000037845/ENSDARG00000043079/ENSDARG00000052063/ENSDARG00000030215/ENSDARG00000024829/ENSDARG00000090560/ENSDARG00000056938/ENSDARG00000086052/ENSDARG00000060410/ENSDARG00000056950/ENSDARG00000001760/ENSDARG00000052061/ENSDARG00000035891/ENSDARG00000071048/ENSDARG00000076135/ENSDARG00000043806/ENSDARG00000063631/ENSDARG00000024537/…	wnt9a/acanb/col18a1b/col9a3/MMP23B/col4a5/matn1/tnn/mfap5/kera/si:ch211-106k21.5/thbs2a/epyc/tnxba/col4a6/acana/wisp3/mmrn2a/postna/ch1073-291c23.1/emilin1a/col4a2/col4a1/spon2b	24
CC	GO:0005581	collagen trimer	12/267	47/16934	5.90303e-12	5.19467e-10	ENSDARG00000095901/ENSDARG00000069093/ENSDARG00000052063/ENSDARG00000059944/ENSDARG00000055175/ENSDARG00000054753/ENSDARG00000052061/ENSDARG00000009014/ENSDARG00000020007/ENSDARG00000024537/ENSDARG00000104110/ENSDARG00000055009	col18a1b/col2a1a/col4a5/c1qtnf2/c1qtnf6a/col10a1a/col4a6/col11a1b/col1a2/emilin1a/col4a2/col4a1	12
CC	GO:0030017	sarcomere	14/267	91/16934	1.51059e-10	7.50548e-09	ENSDARG00000099870/ENSDARG00000037954/ENSDARG00000028213/ENSDARG00000100694/ENSDARG00000011615/ENSDARG00000045864/ENSDARG00000022101/ENSDARG00000052708/ENSDARG00000078696/ENSDARG00000037539/ENSDARG00000011400/ENSDARG00000020610/ENSDARG00000023963/ENSDARG00000078318	tnni4a/tnnt1/ttn.2/tnnt2b/mybpc3/lmod2b/obscnb/tnni1b/synpo2lb/tnnc1b/tnnc1a/tnnt2a/tpm4a/tmod1	14
CC	GO:0030016	myofibril	14/267	95/16934	2.73263e-10	7.50548e-09	ENSDARG00000099870/ENSDARG00000037954/ENSDARG00000028213/ENSDARG00000100694/ENSDARG00000011615/ENSDARG00000045864/ENSDARG00000022101/ENSDARG00000052708/ENSDARG00000078696/ENSDARG00000037539/ENSDARG00000011400/ENSDARG00000020610/ENSDARG00000023963/ENSDARG00000078318	tnni4a/tnnt1/ttn.2/tnnt2b/mybpc3/lmod2b/obscnb/tnni1b/synpo2lb/tnnc1b/tnnc1a/tnnt2a/tpm4a/tmod1	14
CC	GO:0043292	contractile fiber	14/267	96/16934	3.15457e-10	7.50548e-09	ENSDARG00000099870/ENSDARG00000037954/ENSDARG00000028213/ENSDARG00000100694/ENSDARG00000011615/ENSDARG00000045864/ENSDARG00000022101/ENSDARG00000052708/ENSDARG00000078696/ENSDARG00000037539/ENSDARG00000011400/ENSDARG00000020610/ENSDARG00000023963/ENSDARG00000078318	tnni4a/tnnt1/ttn.2/tnnt2b/mybpc3/lmod2b/obscnb/tnni1b/synpo2lb/tnnc1b/tnnc1a/tnnt2a/tpm4a/tmod1	14
CC	GO:0044449	contractile fiber part	14/267	96/16934	3.15457e-10	7.50548e-09	ENSDARG00000099870/ENSDARG00000037954/ENSDARG00000028213/ENSDARG00000100694/ENSDARG00000011615/ENSDARG00000045864/ENSDARG00000022101/ENSDARG00000052708/ENSDARG00000078696/ENSDARG00000037539/ENSDARG00000011400/ENSDARG00000020610/ENSDARG00000023963/ENSDARG00000078318	tnni4a/tnnt1/ttn.2/tnnt2b/mybpc3/lmod2b/obscnb/tnni1b/synpo2lb/tnnc1b/tnnc1a/tnnt2a/tpm4a/tmod1	14
CC	GO:0005865	striated muscle thin filament	10/267	39/16934	3.41158e-10	7.50548e-09	ENSDARG00000099870/ENSDARG00000037954/ENSDARG00000100694/ENSDARG00000045864/ENSDARG00000052708/ENSDARG00000037539/ENSDARG00000011400/ENSDARG00000020610/ENSDARG00000023963/ENSDARG00000078318	tnni4a/tnnt1/tnnt2b/lmod2b/tnni1b/tnnc1b/tnnc1a/tnnt2a/tpm4a/tmod1	10
CC	GO:0036379	myofilament	10/267	39/16934	3.41158e-10	7.50548e-09	ENSDARG00000099870/ENSDARG00000037954/ENSDARG00000100694/ENSDARG00000045864/ENSDARG00000052708/ENSDARG00000037539/ENSDARG00000011400/ENSDARG00000020610/ENSDARG00000023963/ENSDARG00000078318	tnni4a/tnnt1/tnnt2b/lmod2b/tnni1b/tnnc1b/tnnc1a/tnnt2a/tpm4a/tmod1	10
CC	GO:0005578	proteinaceous extracellular matrix	17/267	159/16934	5.75002e-10	1.12445e-08	ENSDARG00000063437/ENSDARG00000045799/ENSDARG00000037845/ENSDARG00000052063/ENSDARG00000030215/ENSDARG00000056938/ENSDARG00000086052/ENSDARG00000056950/ENSDARG00000001760/ENSDARG00000052061/ENSDARG00000035891/ENSDARG00000071048/ENSDARG00000043806/ENSDARG00000063631/ENSDARG00000104110/ENSDARG00000055009/ENSDARG00000002732	wnt9a/acanb/col9a3/col4a5/matn1/kera/si:ch211-106k21.5/epyc/tnxba/col4a6/acana/wisp3/postna/ch1073-291c23.1/col4a2/col4a1/spon2b	17
CC	GO:0015629	actin cytoskeleton	18/267	239/16934	4.77581e-08	8.40542e-07	ENSDARG00000099870/ENSDARG00000037954/ENSDARG00000028213/ENSDARG00000100694/ENSDARG00000076075/ENSDARG00000011615/ENSDARG00000045864/ENSDARG00000079782/ENSDARG00000090637/ENSDARG00000052708/ENSDARG00000078696/ENSDARG00000037539/ENSDARG00000079564/ENSDARG00000011400/ENSDARG00000035322/ENSDARG00000020610/ENSDARG00000023963/ENSDARG00000078318	tnni4a/tnnt1/ttn.2/tnnt2b/myh7ba/mybpc3/lmod2b/myh7l/myh6/tnni1b/synpo2lb/tnnc1b/myh7/tnnc1a/myh7bb/tnnt2a/tpm4a/tmod1	18
CC	GO:0005861	troponin complex	7/267	26/16934	1.14017e-07	1.82428e-06	ENSDARG00000099870/ENSDARG00000037954/ENSDARG00000100694/ENSDARG00000052708/ENSDARG00000037539/ENSDARG00000011400/ENSDARG00000020610	tnni4a/tnnt1/tnnt2b/tnni1b/tnnc1b/tnnc1a/tnnt2a	7
CC	GO:0044420	extracellular matrix component	5/267	18/16934	6.79819e-06	8.59731e-05	ENSDARG00000052063/ENSDARG00000090560/ENSDARG00000052061/ENSDARG00000104110/ENSDARG00000055009	col4a5/mfap5/col4a6/col4a2/col4a1	5
CC	GO:0099080	supramolecular complex	17/267	305/16934	7.32725e-06	8.59731e-05	ENSDARG00000099870/ENSDARG00000037954/ENSDARG00000028213/ENSDARG00000100694/ENSDARG00000011615/ENSDARG00000045864/ENSDARG00000022101/ENSDARG00000052708/ENSDARG00000078696/ENSDARG00000090560/ENSDARG00000037539/ENSDARG00000011400/ENSDARG00000020610/ENSDARG00000023963/ENSDARG00000078318/ENSDARG00000056248/ENSDARG00000019365	tnni4a/tnnt1/ttn.2/tnnt2b/mybpc3/lmod2b/obscnb/tnni1b/synpo2lb/mfap5/tnnc1b/tnnc1a/tnnt2a/tpm4a/tmod1/si:dkey-183i3.5/zgc:110712	17
CC	GO:0099081	supramolecular polymer	17/267	305/16934	7.32725e-06	8.59731e-05	ENSDARG00000099870/ENSDARG00000037954/ENSDARG00000028213/ENSDARG00000100694/ENSDARG00000011615/ENSDARG00000045864/ENSDARG00000022101/ENSDARG00000052708/ENSDARG00000078696/ENSDARG00000090560/ENSDARG00000037539/ENSDARG00000011400/ENSDARG00000020610/ENSDARG00000023963/ENSDARG00000078318/ENSDARG00000056248/ENSDARG00000019365	tnni4a/tnnt1/ttn.2/tnnt2b/mybpc3/lmod2b/obscnb/tnni1b/synpo2lb/mfap5/tnnc1b/tnnc1a/tnnt2a/tpm4a/tmod1/si:dkey-183i3.5/zgc:110712	17
CC	GO:0099512	supramolecular fiber	17/267	305/16934	7.32725e-06	8.59731e-05	ENSDARG00000099870/ENSDARG00000037954/ENSDARG00000028213/ENSDARG00000100694/ENSDARG00000011615/ENSDARG00000045864/ENSDARG00000022101/ENSDARG00000052708/ENSDARG00000078696/ENSDARG00000090560/ENSDARG00000037539/ENSDARG00000011400/ENSDARG00000020610/ENSDARG00000023963/ENSDARG00000078318/ENSDARG00000056248/ENSDARG00000019365	tnni4a/tnnt1/ttn.2/tnnt2b/mybpc3/lmod2b/obscnb/tnni1b/synpo2lb/mfap5/tnnc1b/tnnc1a/tnnt2a/tpm4a/tmod1/si:dkey-183i3.5/zgc:110712	17
CC	GO:0005604	basement membrane	4/267	15/16934	7.19272e-05	0.0007912	ENSDARG00000052063/ENSDARG00000052061/ENSDARG00000104110/ENSDARG00000055009	col4a5/col4a6/col4a2/col4a1	4
CC	GO:0016459	myosin complex	7/267	94/16934	0.000713225	0.0071085	ENSDARG00000028213/ENSDARG00000076075/ENSDARG00000011615/ENSDARG00000079782/ENSDARG00000090637/ENSDARG00000079564/ENSDARG00000035322	ttn.2/myh7ba/mybpc3/myh7l/myh6/myh7/myh7bb	7
CC	GO:0005901	caveola	3/267	12/16934	0.000767395	0.0071085	ENSDARG00000059362/ENSDARG00000076411/ENSDARG00000058548	cavin1b/cavin1a/bves	3
CC	GO:0044853	plasma membrane raft	3/267	12/16934	0.000767395	0.0071085	ENSDARG00000059362/ENSDARG00000076411/ENSDARG00000058548	cavin1b/cavin1a/bves	3
CC	GO:0031430	M band	3/267	15/16934	0.00153249	0.0128437	ENSDARG00000028213/ENSDARG00000011615/ENSDARG00000022101	ttn.2/mybpc3/obscnb	3
CC	GO:0042383	sarcolemma	3/267	15/16934	0.00153249	0.0128437	ENSDARG00000069922/ENSDARG00000038107/ENSDARG00000058548	pla1a/sgcg/bves	3
CC	GO:0031672	A band	3/267	20/16934	0.00362259	0.0289807	ENSDARG00000028213/ENSDARG00000011615/ENSDARG00000022101	ttn.2/mybpc3/obscnb	3
MF	GO:0005201	extracellular matrix structural constituent	22/294	52/19493	6.89425e-27	2.26131e-24	ENSDARG00000101816/ENSDARG00000045799/ENSDARG00000024847/ENSDARG00000026165/ENSDARG00000012422/ENSDARG00000037845/ENSDARG00000069093/ENSDARG00000052063/ENSDARG00000030215/ENSDARG00000011407/ENSDARG00000035809/ENSDARG00000052061/ENSDARG00000035891/ENSDARG00000009014/ENSDARG00000099930/ENSDARG00000020007/ENSDARG00000007912/ENSDARG00000095843/ENSDARG00000031678/ENSDARG00000024537/ENSDARG00000104110/…	col5a3b/acanb/col5a2b/col11a1a/col11a2/col9a3/col2a1a/col4a5/matn1/col2a1b/col1a1b/col4a6/acana/col11a1b/col27a1b/col1a2/si:ch211-196i2.1/col24a1/col5a2a/emilin1a/col4a2/col4a1	22
MF	GO:0005198	structural molecule activity	36/294	488/19493	3.42091e-15	5.61029e-13	ENSDARG00000101816/ENSDARG00000045799/ENSDARG00000024847/ENSDARG00000095901/ENSDARG00000058880/ENSDARG00000026165/ENSDARG00000012422/ENSDARG00000037845/ENSDARG00000028213/ENSDARG00000011615/ENSDARG00000035871/ENSDARG00000069093/ENSDARG00000052063/ENSDARG00000030215/ENSDARG00000011407/ENSDARG00000035809/ENSDARG00000052061/ENSDARG00000035891/ENSDARG00000009014/ENSDARG00000058105/ENSDARG00000099930/…	col5a3b/acanb/col5a2b/col18a1b/cldnj/col11a1a/col11a2/col9a3/ttn.2/mybpc3/rpl30/col2a1a/col4a5/matn1/col2a1b/col1a1b/col4a6/acana/col11a1b/rpl36a/col27a1b/col1a2/tpm4a/cavin1a/si:ch211-196i2.1/sb:cb649/col24a1/col5a2a/bves/si:dkey-183i3.5/rplp1/rps28/emilin1a/col4a2/col4a1/zgc:110712	36
MF	GO:0003779	actin binding	22/294	353/19493	2.24688e-08	2.45659e-06	ENSDARG00000093000/ENSDARG00000028213/ENSDARG00000076075/ENSDARG00000011615/ENSDARG00000079782/ENSDARG00000090637/ENSDARG00000078696/ENSDARG00000037539/ENSDARG00000079564/ENSDARG00000054911/ENSDARG00000071090/ENSDARG00000011400/ENSDARG00000035322/ENSDARG00000018820/ENSDARG00000023963/ENSDARG00000036245/ENSDARG00000018566/ENSDARG00000078318/ENSDARG00000075608/ENSDARG00000030722/ENSDARG00000104478/…	si:dkeyp-77c8.2/ttn.2/myh7ba/mybpc3/myh7l/myh6/synpo2lb/tnnc1b/myh7/tmsb/actn2b/tnnc1a/myh7bb/flncb/tpm4a/sb:cb649/flnca/tmod1/mical2a/xirp1/cap2/avil	22
MF	GO:0051015	actin filament binding	14/294	144/19493	3.94048e-08	3.2312e-06	ENSDARG00000093000/ENSDARG00000028213/ENSDARG00000076075/ENSDARG00000011615/ENSDARG00000079782/ENSDARG00000090637/ENSDARG00000037539/ENSDARG00000079564/ENSDARG00000011400/ENSDARG00000035322/ENSDARG00000018820/ENSDARG00000023963/ENSDARG00000078318/ENSDARG00000059342	si:dkeyp-77c8.2/ttn.2/myh7ba/mybpc3/myh7l/myh6/tnnc1b/myh7/tnnc1a/myh7bb/flncb/tpm4a/tmod1/avil	14
MF	GO:0044877	protein-containing complex binding	19/294	351/19493	1.76476e-06	0.000115768	ENSDARG00000111396/ENSDARG00000052057/ENSDARG00000093000/ENSDARG00000028213/ENSDARG00000076075/ENSDARG00000011615/ENSDARG00000079782/ENSDARG00000090637/ENSDARG00000037539/ENSDARG00000079564/ENSDARG00000011400/ENSDARG00000035322/ENSDARG00000018820/ENSDARG00000071048/ENSDARG00000023963/ENSDARG00000056913/ENSDARG00000078318/ENSDARG00000059342/ENSDARG00000093022	zgc:173552/pcolceb/si:dkeyp-77c8.2/ttn.2/myh7ba/mybpc3/myh7l/myh6/tnnc1b/myh7/tnnc1a/myh7bb/flncb/wisp3/tpm4a/pcolcea/tmod1/avil/selenoh	19
MF	GO:0005539	glycosaminoglycan binding	7/294	64/19493	4.92255e-05	0.00269099	ENSDARG00000052057/ENSDARG00000045799/ENSDARG00000060410/ENSDARG00000035891/ENSDARG00000071048/ENSDARG00000021794/ENSDARG00000056913	pcolceb/acanb/thbs2a/acana/wisp3/hmmr/pcolcea	7
MF	GO:0008307	structural constituent of muscle	4/294	16/19493	7.99706e-05	0.00374719	ENSDARG00000028213/ENSDARG00000011615/ENSDARG00000023963/ENSDARG00000076411	ttn.2/mybpc3/tpm4a/cavin1a	4
MF	GO:0008237	metallopeptidase activity	11/294	203/19493	0.000270642	0.0110963	ENSDARG00000058409/ENSDARG00000075521/ENSDARG00000043079/ENSDARG00000073716/ENSDARG00000102478/ENSDARG00000098158/ENSDARG00000075555/ENSDARG00000041982/ENSDARG00000012506/ENSDARG00000075188/ENSDARG00000040683	si:ch211-167j6.5/cpz/MMP23B/cpxm1a/BX470176.1/cpxm1b/adamts17/adamts6/rnpep/adamts10/si:ch73-40a17.3	11
MF	GO:0016504	peptidase activator activity	3/294	10/19493	0.000376746	0.0137303	ENSDARG00000052057/ENSDARG00000012234/ENSDARG00000056913	pcolceb/psme3/pcolcea	3
MF	GO:0060590	ATPase regulator activity	3/294	11/19493	0.000512255	0.0152745	ENSDARG00000067975/ENSDARG00000097256/ENSDARG00000035005	atp5if1a/si:ch211-270g19.5/bag2	3
MF	GO:0097493	structural molecule activity conferring elasticity	3/294	11/19493	0.000512255	0.0152745	ENSDARG00000028213/ENSDARG00000011615/ENSDARG00000024537	ttn.2/mybpc3/emilin1a	3
MF	GO:0030552	cAMP binding	3/294	14/19493	0.00109277	0.0298689	ENSDARG00000069922/ENSDARG00000058548/ENSDARG00000061685	pla1a/bves/hcn4	3

## Sheet: Down_GOenrich
Category	GOID	Description	GeneRatio	BgRatio	pvalue	padj	geneID	geneName	Count
BP	GO:0010951	negative regulation of endopeptidase activity	16/355	129/17645	6.97807e-09	6.052e-06	ENSDARG00000041645/ENSDARG00000016412/ENSDARG00000052207/ENSDARG00000038424/ENSDARG00000043719/ENSDARG00000012694/ENSDARG00000100795/ENSDARG00000090286/ENSDARG00000045516/ENSDARG00000004296/ENSDARG00000001818/ENSDARG00000087359/ENSDARG00000061383/ENSDARG00000055036/ENSDARG00000021208/ENSDARG00000021004	A2ML1 (1 of many)/agt/c3a.3/si:dkey-8k3.2/c3a.6/c3a.1/timp4.3/serpina1/itih2/ambp/c3b.2/c3a.2/serpinf2b/itih3a/serpind1/c5	16
BP	GO:0045861	negative regulation of proteolysis	17/355	152/17645	1.15253e-08	6.052e-06	ENSDARG00000041645/ENSDARG00000016412/ENSDARG00000052207/ENSDARG00000038424/ENSDARG00000043719/ENSDARG00000012694/ENSDARG00000100795/ENSDARG00000090286/ENSDARG00000045516/ENSDARG00000004296/ENSDARG00000001818/ENSDARG00000087359/ENSDARG00000061383/ENSDARG00000055036/ENSDARG00000089255/ENSDARG00000021208/ENSDARG00000021004	A2ML1 (1 of many)/agt/c3a.3/si:dkey-8k3.2/c3a.6/c3a.1/timp4.3/serpina1/itih2/ambp/c3b.2/c3a.2/serpinf2b/itih3a/si:ch211-286c4.6/serpind1/c5	17
BP	GO:0052548	regulation of endopeptidase activity	17/355	154/17645	1.40526e-08	6.052e-06	ENSDARG00000041645/ENSDARG00000016412/ENSDARG00000052207/ENSDARG00000038424/ENSDARG00000043719/ENSDARG00000012694/ENSDARG00000100795/ENSDARG00000090286/ENSDARG00000045516/ENSDARG00000004296/ENSDARG00000001818/ENSDARG00000087359/ENSDARG00000061383/ENSDARG00000055036/ENSDARG00000021208/ENSDARG00000021004/ENSDARG00000069282	A2ML1 (1 of many)/agt/c3a.3/si:dkey-8k3.2/c3a.6/c3a.1/timp4.3/serpina1/itih2/ambp/c3b.2/c3a.2/serpinf2b/itih3a/serpind1/c5/bbc3	17
BP	GO:0010466	negative regulation of peptidase activity	16/355	139/17645	2.06499e-08	6.66991e-06	ENSDARG00000041645/ENSDARG00000016412/ENSDARG00000052207/ENSDARG00000038424/ENSDARG00000043719/ENSDARG00000012694/ENSDARG00000100795/ENSDARG00000090286/ENSDARG00000045516/ENSDARG00000004296/ENSDARG00000001818/ENSDARG00000087359/ENSDARG00000061383/ENSDARG00000055036/ENSDARG00000021208/ENSDARG00000021004	A2ML1 (1 of many)/agt/c3a.3/si:dkey-8k3.2/c3a.6/c3a.1/timp4.3/serpina1/itih2/ambp/c3b.2/c3a.2/serpinf2b/itih3a/serpind1/c5	16
BP	GO:0072376	protein activation cascade	13/355	92/17645	3.79027e-08	9.79407e-06	ENSDARG00000037281/ENSDARG00000057121/ENSDARG00000052207/ENSDARG00000008969/ENSDARG00000020741/ENSDARG00000043719/ENSDARG00000039517/ENSDARG00000012694/ENSDARG00000055278/ENSDARG00000001818/ENSDARG00000087359/ENSDARG00000039516/ENSDARG00000089255	fgg/c7b/c3a.3/fgb/fga/c3a.6/c8b/c3a.1/cfb/c3b.2/c3a.2/c8a/si:ch211-286c4.6	13
BP	GO:0052547	regulation of peptidase activity	17/355	169/17645	5.64552e-08	1.21567e-05	ENSDARG00000041645/ENSDARG00000016412/ENSDARG00000052207/ENSDARG00000038424/ENSDARG00000043719/ENSDARG00000012694/ENSDARG00000100795/ENSDARG00000090286/ENSDARG00000045516/ENSDARG00000004296/ENSDARG00000001818/ENSDARG00000087359/ENSDARG00000061383/ENSDARG00000055036/ENSDARG00000021208/ENSDARG00000021004/ENSDARG00000069282	A2ML1 (1 of many)/agt/c3a.3/si:dkey-8k3.2/c3a.6/c3a.1/timp4.3/serpina1/itih2/ambp/c3b.2/c3a.2/serpinf2b/itih3a/serpind1/c5/bbc3	17
BP	GO:0051346	negative regulation of hydrolase activity	16/355	163/17645	1.95509e-07	3.60853e-05	ENSDARG00000041645/ENSDARG00000016412/ENSDARG00000052207/ENSDARG00000038424/ENSDARG00000043719/ENSDARG00000012694/ENSDARG00000100795/ENSDARG00000090286/ENSDARG00000045516/ENSDARG00000004296/ENSDARG00000001818/ENSDARG00000087359/ENSDARG00000061383/ENSDARG00000055036/ENSDARG00000021208/ENSDARG00000021004	A2ML1 (1 of many)/agt/c3a.3/si:dkey-8k3.2/c3a.6/c3a.1/timp4.3/serpina1/itih2/ambp/c3b.2/c3a.2/serpinf2b/itih3a/serpind1/c5	16
BP	GO:0030162	regulation of proteolysis	19/355	240/17645	4.2343e-07	6.83839e-05	ENSDARG00000041645/ENSDARG00000016412/ENSDARG00000052207/ENSDARG00000038424/ENSDARG00000043719/ENSDARG00000012694/ENSDARG00000100795/ENSDARG00000090286/ENSDARG00000045516/ENSDARG00000004296/ENSDARG00000001818/ENSDARG00000087359/ENSDARG00000061383/ENSDARG00000055036/ENSDARG00000089255/ENSDARG00000021208/ENSDARG00000021004/ENSDARG00000089538/ENSDARG00000069282	A2ML1 (1 of many)/agt/c3a.3/si:dkey-8k3.2/c3a.6/c3a.1/timp4.3/serpina1/itih2/ambp/c3b.2/c3a.2/serpinf2b/itih3a/si:ch211-286c4.6/serpind1/c5/rnf166/bbc3	19
BP	GO:0043086	negative regulation of catalytic activity	20/355	277/17645	9.07915e-07	0.000130336	ENSDARG00000041645/ENSDARG00000016412/ENSDARG00000052207/ENSDARG00000087165/ENSDARG00000038424/ENSDARG00000043719/ENSDARG00000012694/ENSDARG00000100795/ENSDARG00000090286/ENSDARG00000045516/ENSDARG00000004296/ENSDARG00000001818/ENSDARG00000087359/ENSDARG00000061383/ENSDARG00000055036/ENSDARG00000019307/ENSDARG00000061255/ENSDARG00000021208/ENSDARG00000021004/ENSDARG00000052012	A2ML1 (1 of many)/agt/c3a.3/si:dkeyp-69c1.7/si:dkey-8k3.2/c3a.6/c3a.1/timp4.3/serpina1/itih2/ambp/c3b.2/c3a.2/serpinf2b/itih3a/dusp5/dusp3a/serpind1/c5/rtn4rl2a	20
BP	GO:0044092	negative regulation of molecular function	20/355	294/17645	2.2833e-06	0.000295002	ENSDARG00000041645/ENSDARG00000016412/ENSDARG00000052207/ENSDARG00000087165/ENSDARG00000038424/ENSDARG00000043719/ENSDARG00000012694/ENSDARG00000100795/ENSDARG00000090286/ENSDARG00000045516/ENSDARG00000004296/ENSDARG00000001818/ENSDARG00000087359/ENSDARG00000061383/ENSDARG00000055036/ENSDARG00000019307/ENSDARG00000061255/ENSDARG00000021208/ENSDARG00000021004/ENSDARG00000052012	A2ML1 (1 of many)/agt/c3a.3/si:dkeyp-69c1.7/si:dkey-8k3.2/c3a.6/c3a.1/timp4.3/serpina1/itih2/ambp/c3b.2/c3a.2/serpinf2b/itih3a/dusp5/dusp3a/serpind1/c5/rtn4rl2a	20
BP	GO:0051248	negative regulation of protein metabolic process	22/355	352/17645	2.88001e-06	0.000338271	ENSDARG00000041645/ENSDARG00000016412/ENSDARG00000052207/ENSDARG00000087165/ENSDARG00000038424/ENSDARG00000043719/ENSDARG00000012694/ENSDARG00000100795/ENSDARG00000090286/ENSDARG00000045516/ENSDARG00000004296/ENSDARG00000001818/ENSDARG00000087359/ENSDARG00000061383/ENSDARG00000055036/ENSDARG00000019307/ENSDARG00000061255/ENSDARG00000089255/ENSDARG00000021208/ENSDARG00000021004/ENSDARG00000052012/…	A2ML1 (1 of many)/agt/c3a.3/si:dkeyp-69c1.7/si:dkey-8k3.2/c3a.6/c3a.1/timp4.3/serpina1/itih2/ambp/c3b.2/c3a.2/serpinf2b/itih3a/dusp5/dusp3a/si:ch211-286c4.6/serpind1/c5/rtn4rl2a/itm2ca	22
BP	GO:0023061	signal release	11/355	95/17645	3.23377e-06	0.000348169	ENSDARG00000057098/ENSDARG00000043135/ENSDARG00000031463/ENSDARG00000079296/ENSDARG00000101725/ENSDARG00000036505/ENSDARG00000093745/ENSDARG00000101776/ENSDARG00000051981/ENSDARG00000011640/ENSDARG00000079962	htr1ab/pomca/syt6b/gcga/parietopsin/syt4/htr1aa/syt12/STX3/syt5b/doc2d	11
BP	GO:0006956	complement activation	10/355	83/17645	6.32401e-06	0.00062851	ENSDARG00000057121/ENSDARG00000052207/ENSDARG00000043719/ENSDARG00000039517/ENSDARG00000012694/ENSDARG00000055278/ENSDARG00000001818/ENSDARG00000087359/ENSDARG00000039516/ENSDARG00000089255	c7b/c3a.3/c3a.6/c8b/c3a.1/cfb/c3b.2/c3a.2/c8a/si:ch211-286c4.6	10
BP	GO:0032269	negative regulation of cellular protein metabolic process	21/355	349/17645	8.69902e-06	0.000802795	ENSDARG00000041645/ENSDARG00000016412/ENSDARG00000052207/ENSDARG00000087165/ENSDARG00000038424/ENSDARG00000043719/ENSDARG00000012694/ENSDARG00000100795/ENSDARG00000090286/ENSDARG00000045516/ENSDARG00000004296/ENSDARG00000001818/ENSDARG00000087359/ENSDARG00000061383/ENSDARG00000055036/ENSDARG00000019307/ENSDARG00000061255/ENSDARG00000089255/ENSDARG00000021208/ENSDARG00000021004/ENSDARG00000052012	A2ML1 (1 of many)/agt/c3a.3/si:dkeyp-69c1.7/si:dkey-8k3.2/c3a.6/c3a.1/timp4.3/serpina1/itih2/ambp/c3b.2/c3a.2/serpinf2b/itih3a/dusp5/dusp3a/si:ch211-286c4.6/serpind1/c5/rtn4rl2a	21
BP	GO:0050778	positive regulation of immune response	13/355	151/17645	1.17089e-05	0.00100853	ENSDARG00000057121/ENSDARG00000052207/ENSDARG00000087165/ENSDARG00000043719/ENSDARG00000039517/ENSDARG00000012694/ENSDARG00000055278/ENSDARG00000001818/ENSDARG00000087359/ENSDARG00000039516/ENSDARG00000061255/ENSDARG00000089255/ENSDARG00000042677	c7b/c3a.3/si:dkeyp-69c1.7/c3a.6/c8b/c3a.1/cfb/c3b.2/c3a.2/c8a/dusp3a/si:ch211-286c4.6/cadm1b	13
BP	GO:0010469	regulation of signaling receptor activity	19/355	308/17645	1.65147e-05	0.00133356	ENSDARG00000040479/ENSDARG00000017251/ENSDARG00000045548/ENSDARG00000043135/ENSDARG00000038185/ENSDARG00000037946/ENSDARG00000076978/ENSDARG00000079296/ENSDARG00000102175/ENSDARG00000053449/ENSDARG00000086665/ENSDARG00000037859/ENSDARG00000014927/ENSDARG00000036222/ENSDARG00000056633/ENSDARG00000022951/ENSDARG00000040799/ENSDARG00000105529/ENSDARG00000031649	cga/smtlb/lepb/pomca/gh1/prl/pmchl/gcga/hamp/pyya/si:dkey-175g6.2/il11a/uts1/npy/fgf13b/pth2/sst1.1/vgf/cort	19
BP	GO:0006959	humoral immune response	10/355	97/17645	2.54943e-05	0.00193757	ENSDARG00000057121/ENSDARG00000052207/ENSDARG00000043719/ENSDARG00000039517/ENSDARG00000012694/ENSDARG00000055278/ENSDARG00000001818/ENSDARG00000087359/ENSDARG00000039516/ENSDARG00000089255	c7b/c3a.3/c3a.6/c8b/c3a.1/cfb/c3b.2/c3a.2/c8a/si:ch211-286c4.6	10
BP	GO:0002253	activation of immune response	12/355	144/17645	3.50559e-05	0.00251624	ENSDARG00000057121/ENSDARG00000052207/ENSDARG00000087165/ENSDARG00000043719/ENSDARG00000039517/ENSDARG00000012694/ENSDARG00000055278/ENSDARG00000001818/ENSDARG00000087359/ENSDARG00000039516/ENSDARG00000061255/ENSDARG00000089255	c7b/c3a.3/si:dkeyp-69c1.7/c3a.6/c8b/c3a.1/cfb/c3b.2/c3a.2/c8a/dusp3a/si:ch211-286c4.6	12
BP	GO:0002682	regulation of immune system process	17/355	272/17645	3.89499e-05	0.00264859	ENSDARG00000043135/ENSDARG00000057121/ENSDARG00000052207/ENSDARG00000087165/ENSDARG00000010420/ENSDARG00000043719/ENSDARG00000076838/ENSDARG00000039517/ENSDARG00000012694/ENSDARG00000055278/ENSDARG00000001818/ENSDARG00000087359/ENSDARG00000039516/ENSDARG00000057239/ENSDARG00000061255/ENSDARG00000089255/ENSDARG00000042677	pomca/c7b/c3a.3/si:dkeyp-69c1.7/ndrg1b/c3a.6/apom/c8b/c3a.1/cfb/c3b.2/c3a.2/c8a/tph2/dusp3a/si:ch211-286c4.6/cadm1b	17
BP	GO:0050776	regulation of immune response	13/355	174/17645	5.25207e-05	0.00326746	ENSDARG00000057121/ENSDARG00000052207/ENSDARG00000087165/ENSDARG00000043719/ENSDARG00000039517/ENSDARG00000012694/ENSDARG00000055278/ENSDARG00000001818/ENSDARG00000087359/ENSDARG00000039516/ENSDARG00000061255/ENSDARG00000089255/ENSDARG00000042677	c7b/c3a.3/si:dkeyp-69c1.7/c3a.6/c8b/c3a.1/cfb/c3b.2/c3a.2/c8a/dusp3a/si:ch211-286c4.6/cadm1b	13
BP	GO:0009914	hormone transport	6/355	34/17645	5.31089e-05	0.00326746	ENSDARG00000057098/ENSDARG00000043135/ENSDARG00000079296/ENSDARG00000037191/ENSDARG00000101725/ENSDARG00000093745	htr1ab/pomca/gcga/ttr/parietopsin/htr1aa	6
BP	GO:0002088	lens development in camera-type eye	6/355	35/17645	6.30198e-05	0.00370098	ENSDARG00000013251/ENSDARG00000023861/ENSDARG00000007715/ENSDARG00000053502/ENSDARG00000037285/ENSDARG00000013963	hsf4/dnase1l1l/lgsn/cryaa/mipa/mipb	6
BP	GO:0032940	secretion by cell	14/355	208/17645	8.50667e-05	0.00477853	ENSDARG00000057098/ENSDARG00000043135/ENSDARG00000031463/ENSDARG00000079296/ENSDARG00000101725/ENSDARG00000097576/ENSDARG00000103687/ENSDARG00000036505/ENSDARG00000093745/ENSDARG00000058160/ENSDARG00000101776/ENSDARG00000051981/ENSDARG00000011640/ENSDARG00000079962	htr1ab/pomca/syt6b/gcga/parietopsin/zgc:92912/sycn.2/syt4/htr1aa/tnfaip2b/syt12/STX3/syt5b/doc2d	14
BP	GO:0002684	positive regulation of immune system process	13/355	187/17645	0.000109597	0.00569031	ENSDARG00000057121/ENSDARG00000052207/ENSDARG00000087165/ENSDARG00000043719/ENSDARG00000039517/ENSDARG00000012694/ENSDARG00000055278/ENSDARG00000001818/ENSDARG00000087359/ENSDARG00000039516/ENSDARG00000061255/ENSDARG00000089255/ENSDARG00000042677	c7b/c3a.3/si:dkeyp-69c1.7/c3a.6/c8b/c3a.1/cfb/c3b.2/c3a.2/c8a/dusp3a/si:ch211-286c4.6/cadm1b	13
BP	GO:0002252	immune effector process	12/355	162/17645	0.000110107	0.00569031	ENSDARG00000057121/ENSDARG00000052207/ENSDARG00000043719/ENSDARG00000039517/ENSDARG00000012694/ENSDARG00000055278/ENSDARG00000001818/ENSDARG00000087359/ENSDARG00000039516/ENSDARG00000023759/ENSDARG00000089255/ENSDARG00000042677	c7b/c3a.3/c3a.6/c8b/c3a.1/cfb/c3b.2/c3a.2/c8a/zgc:73226/si:ch211-286c4.6/cadm1b	12
BP	GO:0071391	cellular response to estrogen stimulus	5/355	26/17645	0.000148837	0.00739603	ENSDARG00000016319/ENSDARG00000018478/ENSDARG00000087359/ENSDARG00000020143/ENSDARG00000023151	c9/agxtb/c3a.2/pah/ucp1	5
BP	GO:1903530	regulation of secretion by cell	9/355	98/17645	0.000159133	0.00761483	ENSDARG00000057098/ENSDARG00000043135/ENSDARG00000031463/ENSDARG00000079296/ENSDARG00000101725/ENSDARG00000093745/ENSDARG00000101776/ENSDARG00000011640/ENSDARG00000079962	htr1ab/pomca/syt6b/gcga/parietopsin/htr1aa/syt12/syt5b/doc2d	9
BP	GO:0046883	regulation of hormone secretion	5/355	27/17645	0.000179671	0.00829055	ENSDARG00000057098/ENSDARG00000043135/ENSDARG00000079296/ENSDARG00000101725/ENSDARG00000093745	htr1ab/pomca/gcga/parietopsin/htr1aa	5
BP	GO:0032098	regulation of appetite	4/355	16/17645	0.000242077	0.010769	ENSDARG00000045548/ENSDARG00000095328/ENSDARG00000053449/ENSDARG00000036222	lepb/si:ch211-191i18.4/pyya/npy	4
BP	GO:0051046	regulation of secretion	9/355	104/17645	0.000250053	0.010769	ENSDARG00000057098/ENSDARG00000043135/ENSDARG00000031463/ENSDARG00000079296/ENSDARG00000101725/ENSDARG00000093745/ENSDARG00000101776/ENSDARG00000011640/ENSDARG00000079962	htr1ab/pomca/syt6b/gcga/parietopsin/htr1aa/syt12/syt5b/doc2d	9
BP	GO:0046903	secretion	14/355	232/17645	0.000266923	0.0111246	ENSDARG00000057098/ENSDARG00000043135/ENSDARG00000031463/ENSDARG00000079296/ENSDARG00000101725/ENSDARG00000097576/ENSDARG00000103687/ENSDARG00000036505/ENSDARG00000093745/ENSDARG00000058160/ENSDARG00000101776/ENSDARG00000051981/ENSDARG00000011640/ENSDARG00000079962	htr1ab/pomca/syt6b/gcga/parietopsin/zgc:92912/sycn.2/syt4/htr1aa/tnfaip2b/syt12/STX3/syt5b/doc2d	14
BP	GO:0048284	organelle fusion	10/355	129/17645	0.000282773	0.0113622	ENSDARG00000031463/ENSDARG00000011884/ENSDARG00000097576/ENSDARG00000076376/ENSDARG00000036505/ENSDARG00000101776/ENSDARG00000051981/ENSDARG00000011640/ENSDARG00000044605/ENSDARG00000079962	syt6b/MFN1/zgc:92912/tmem175/syt4/syt12/STX3/syt5b/stx12l/doc2d	10
BP	GO:0061025	membrane fusion	11/355	154/17645	0.000290212	0.0113622	ENSDARG00000031463/ENSDARG00000011884/ENSDARG00000097576/ENSDARG00000076376/ENSDARG00000088650/ENSDARG00000036505/ENSDARG00000101776/ENSDARG00000051981/ENSDARG00000011640/ENSDARG00000044605/ENSDARG00000079962	syt6b/MFN1/zgc:92912/tmem175/si:ch211-208k15.1/syt4/syt12/STX3/syt5b/stx12l/doc2d	11
BP	GO:0046879	hormone secretion	5/355	30/17645	0.000301844	0.0114701	ENSDARG00000057098/ENSDARG00000043135/ENSDARG00000079296/ENSDARG00000101725/ENSDARG00000093745	htr1ab/pomca/gcga/parietopsin/htr1aa	5
BP	GO:0043627	response to estrogen	5/355	31/17645	0.000354007	0.0130679	ENSDARG00000016319/ENSDARG00000018478/ENSDARG00000087359/ENSDARG00000020143/ENSDARG00000023151	c9/agxtb/c3a.2/pah/ucp1	5
BP	GO:0050795	regulation of behavior	4/355	19/17645	0.000491515	0.0176399	ENSDARG00000057098/ENSDARG00000101725/ENSDARG00000036222/ENSDARG00000093745	htr1ab/parietopsin/npy/htr1aa	4
BP	GO:0006906	vesicle fusion	9/355	115/17645	0.000527773	0.0184293	ENSDARG00000031463/ENSDARG00000097576/ENSDARG00000076376/ENSDARG00000036505/ENSDARG00000101776/ENSDARG00000051981/ENSDARG00000011640/ENSDARG00000044605/ENSDARG00000079962	syt6b/zgc:92912/tmem175/syt4/syt12/STX3/syt5b/stx12l/doc2d	9
BP	GO:0048791	calcium ion-regulated exocytosis of neurotransmitter	5/355	34/17645	0.0005518	0.0186259	ENSDARG00000031463/ENSDARG00000036505/ENSDARG00000101776/ENSDARG00000011640/ENSDARG00000079962	syt6b/syt4/syt12/syt5b/doc2d	5
BP	GO:0090174	organelle membrane fusion	9/355	116/17645	0.000562236	0.0186259	ENSDARG00000031463/ENSDARG00000097576/ENSDARG00000076376/ENSDARG00000036505/ENSDARG00000101776/ENSDARG00000051981/ENSDARG00000011640/ENSDARG00000044605/ENSDARG00000079962	syt6b/zgc:92912/tmem175/syt4/syt12/STX3/syt5b/stx12l/doc2d	9
BP	GO:0016079	synaptic vesicle exocytosis	6/355	56/17645	0.000884373	0.0285652	ENSDARG00000031463/ENSDARG00000036505/ENSDARG00000101776/ENSDARG00000051981/ENSDARG00000011640/ENSDARG00000079962	syt6b/syt4/syt12/STX3/syt5b/doc2d	6
BP	GO:0009072	aromatic amino acid family metabolic process	4/355	23/17645	0.00105382	0.0332083	ENSDARG00000069630/ENSDARG00000020143/ENSDARG00000057239/ENSDARG00000018351	tat/pah/tph2/hpda	4
BP	GO:0048489	synaptic vesicle transport	6/355	61/17645	0.00139057	0.0408321	ENSDARG00000031463/ENSDARG00000036505/ENSDARG00000101776/ENSDARG00000051981/ENSDARG00000011640/ENSDARG00000079962	syt6b/syt4/syt12/STX3/syt5b/doc2d	6
BP	GO:0097479	synaptic vesicle localization	6/355	61/17645	0.00139057	0.0408321	ENSDARG00000031463/ENSDARG00000036505/ENSDARG00000101776/ENSDARG00000051981/ENSDARG00000011640/ENSDARG00000079962	syt6b/syt4/syt12/STX3/syt5b/doc2d	6
BP	GO:0097480	establishment of synaptic vesicle localization	6/355	61/17645	0.00139057	0.0408321	ENSDARG00000031463/ENSDARG00000036505/ENSDARG00000101776/ENSDARG00000051981/ENSDARG00000011640/ENSDARG00000079962	syt6b/syt4/syt12/STX3/syt5b/doc2d	6
BP	GO:0017156	calcium ion regulated exocytosis	6/355	63/17645	0.00164548	0.0472435	ENSDARG00000031463/ENSDARG00000036505/ENSDARG00000101776/ENSDARG00000051981/ENSDARG00000011640/ENSDARG00000079962	syt6b/syt4/syt12/STX3/syt5b/doc2d	6
BP	GO:0001505	regulation of neurotransmitter levels	8/355	110/17645	0.00171308	0.0481153	ENSDARG00000031463/ENSDARG00000018478/ENSDARG00000057239/ENSDARG00000036505/ENSDARG00000101776/ENSDARG00000051981/ENSDARG00000011640/ENSDARG00000079962	syt6b/agxtb/tph2/syt4/syt12/STX3/syt5b/doc2d	8
BP	GO:0051648	vesicle localization	8/355	111/17645	0.00181454	0.0498807	ENSDARG00000017251/ENSDARG00000043135/ENSDARG00000031463/ENSDARG00000036505/ENSDARG00000101776/ENSDARG00000051981/ENSDARG00000011640/ENSDARG00000079962	smtlb/pomca/syt6b/syt4/syt12/STX3/syt5b/doc2d	8
CC	GO:0005579	membrane attack complex	4/356	11/16934	5.63893e-05	0.00383737	ENSDARG00000057121/ENSDARG00000039517/ENSDARG00000016319/ENSDARG00000039516	c7b/c8b/c9/c8a	4
CC	GO:1902710	GABA receptor complex	5/356	21/16934	6.15621e-05	0.00383737	ENSDARG00000020901/ENSDARG00000070730/ENSDARG00000014057/ENSDARG00000043902/ENSDARG00000023771	gabrp/gabra5/gabrr2b/gabrr1/gabrb3	5
CC	GO:1902711	GABA-A receptor complex	5/356	21/16934	6.15621e-05	0.00383737	ENSDARG00000020901/ENSDARG00000070730/ENSDARG00000014057/ENSDARG00000043902/ENSDARG00000023771	gabrp/gabra5/gabrr2b/gabrr1/gabrb3	5
CC	GO:0046930	pore complex	4/356	14/16934	0.000162697	0.0076061	ENSDARG00000057121/ENSDARG00000039517/ENSDARG00000016319/ENSDARG00000039516	c7b/c8b/c9/c8a	4
CC	GO:0099503	secretory vesicle	8/356	93/16934	0.000759815	0.0284171	ENSDARG00000043135/ENSDARG00000044278/ENSDARG00000032126/ENSDARG00000103687/ENSDARG00000014871/ENSDARG00000051981/ENSDARG00000011640/ENSDARG00000079962	pomca/synpr/scg5/sycn.2/syngr3a/STX3/syt5b/doc2d	8
MF	GO:0005179	hormone activity	16/366	129/19493	2.67365e-09	4.85586e-07	ENSDARG00000040479/ENSDARG00000017251/ENSDARG00000045548/ENSDARG00000043135/ENSDARG00000038185/ENSDARG00000037946/ENSDARG00000076978/ENSDARG00000079296/ENSDARG00000102175/ENSDARG00000053449/ENSDARG00000086665/ENSDARG00000014927/ENSDARG00000036222/ENSDARG00000040799/ENSDARG00000105529/ENSDARG00000031649	cga/smtlb/lepb/pomca/gh1/prl/pmchl/gcga/hamp/pyya/si:dkey-175g6.2/uts1/npy/sst1.1/vgf/cort	16
MF	GO:0004866	endopeptidase inhibitor activity	16/366	130/19493	2.99744e-09	4.85586e-07	ENSDARG00000041645/ENSDARG00000016412/ENSDARG00000052207/ENSDARG00000038424/ENSDARG00000043719/ENSDARG00000012694/ENSDARG00000100795/ENSDARG00000090286/ENSDARG00000045516/ENSDARG00000004296/ENSDARG00000001818/ENSDARG00000087359/ENSDARG00000061383/ENSDARG00000055036/ENSDARG00000021208/ENSDARG00000021004	A2ML1 (1 of many)/agt/c3a.3/si:dkey-8k3.2/c3a.6/c3a.1/timp4.3/serpina1/itih2/ambp/c3b.2/c3a.2/serpinf2b/itih3a/serpind1/c5	16
MF	GO:0061135	endopeptidase regulator activity	16/366	134/19493	4.68555e-09	5.06039e-07	ENSDARG00000041645/ENSDARG00000016412/ENSDARG00000052207/ENSDARG00000038424/ENSDARG00000043719/ENSDARG00000012694/ENSDARG00000100795/ENSDARG00000090286/ENSDARG00000045516/ENSDARG00000004296/ENSDARG00000001818/ENSDARG00000087359/ENSDARG00000061383/ENSDARG00000055036/ENSDARG00000021208/ENSDARG00000021004	A2ML1 (1 of many)/agt/c3a.3/si:dkey-8k3.2/c3a.6/c3a.1/timp4.3/serpina1/itih2/ambp/c3b.2/c3a.2/serpinf2b/itih3a/serpind1/c5	16
MF	GO:0030414	peptidase inhibitor activity	16/366	141/19493	9.85707e-09	7.98422e-07	ENSDARG00000041645/ENSDARG00000016412/ENSDARG00000052207/ENSDARG00000038424/ENSDARG00000043719/ENSDARG00000012694/ENSDARG00000100795/ENSDARG00000090286/ENSDARG00000045516/ENSDARG00000004296/ENSDARG00000001818/ENSDARG00000087359/ENSDARG00000061383/ENSDARG00000055036/ENSDARG00000021208/ENSDARG00000021004	A2ML1 (1 of many)/agt/c3a.3/si:dkey-8k3.2/c3a.6/c3a.1/timp4.3/serpina1/itih2/ambp/c3b.2/c3a.2/serpinf2b/itih3a/serpind1/c5	16
MF	GO:0061134	peptidase regulator activity	16/366	151/19493	2.6445e-08	1.71364e-06	ENSDARG00000041645/ENSDARG00000016412/ENSDARG00000052207/ENSDARG00000038424/ENSDARG00000043719/ENSDARG00000012694/ENSDARG00000100795/ENSDARG00000090286/ENSDARG00000045516/ENSDARG00000004296/ENSDARG00000001818/ENSDARG00000087359/ENSDARG00000061383/ENSDARG00000055036/ENSDARG00000021208/ENSDARG00000021004	A2ML1 (1 of many)/agt/c3a.3/si:dkey-8k3.2/c3a.6/c3a.1/timp4.3/serpina1/itih2/ambp/c3b.2/c3a.2/serpinf2b/itih3a/serpind1/c5	16
MF	GO:0005212	structural constituent of eye lens	6/366	14/19493	1.11229e-07	6.00635e-06	ENSDARG00000015445/ENSDARG00000037402/ENSDARG00000053502/ENSDARG00000041295/ENSDARG00000024548/ENSDARG00000102129	lim2.4/lim2.3/cryaa/lim2.5/cryba4/crygn1	6
MF	GO:0004857	enzyme inhibitor activity	17/366	243/19493	3.74157e-06	0.000167115	ENSDARG00000041645/ENSDARG00000016412/ENSDARG00000052207/ENSDARG00000038424/ENSDARG00000043719/ENSDARG00000012694/ENSDARG00000100795/ENSDARG00000090286/ENSDARG00000045516/ENSDARG00000004296/ENSDARG00000001818/ENSDARG00000087359/ENSDARG00000061383/ENSDARG00000055036/ENSDARG00000021208/ENSDARG00000021004/ENSDARG00000052012	A2ML1 (1 of many)/agt/c3a.3/si:dkey-8k3.2/c3a.6/c3a.1/timp4.3/serpina1/itih2/ambp/c3b.2/c3a.2/serpinf2b/itih3a/serpind1/c5/rtn4rl2a	17
MF	GO:0000149	SNARE binding	11/366	104/19493	4.12629e-06	0.000167115	ENSDARG00000031463/ENSDARG00000070972/ENSDARG00000097576/ENSDARG00000060112/ENSDARG00000036505/ENSDARG00000058160/ENSDARG00000101776/ENSDARG00000051981/ENSDARG00000011640/ENSDARG00000044605/ENSDARG00000079962	syt6b/si:ch211-81a5.8/zgc:92912/sybu/syt4/tnfaip2b/syt12/STX3/syt5b/stx12l/doc2d	11
MF	GO:0048018	receptor ligand activity	20/366	351/19493	1.1834e-05	0.000399647	ENSDARG00000040479/ENSDARG00000017251/ENSDARG00000045548/ENSDARG00000043135/ENSDARG00000038185/ENSDARG00000037946/ENSDARG00000076978/ENSDARG00000079296/ENSDARG00000102175/ENSDARG00000053449/ENSDARG00000086665/ENSDARG00000037859/ENSDARG00000014927/ENSDARG00000036222/ENSDARG00000056633/ENSDARG00000099169/ENSDARG00000022951/ENSDARG00000040799/ENSDARG00000105529/ENSDARG00000031649	cga/smtlb/lepb/pomca/gh1/prl/pmchl/gcga/hamp/pyya/si:dkey-175g6.2/il11a/uts1/npy/fgf13b/cxcl8b.3/pth2/sst1.1/vgf/cort	20
MF	GO:0030545	receptor regulator activity	20/366	352/19493	1.23348e-05	0.000399647	ENSDARG00000040479/ENSDARG00000017251/ENSDARG00000045548/ENSDARG00000043135/ENSDARG00000038185/ENSDARG00000037946/ENSDARG00000076978/ENSDARG00000079296/ENSDARG00000102175/ENSDARG00000053449/ENSDARG00000086665/ENSDARG00000037859/ENSDARG00000014927/ENSDARG00000036222/ENSDARG00000056633/ENSDARG00000099169/ENSDARG00000022951/ENSDARG00000040799/ENSDARG00000105529/ENSDARG00000031649	cga/smtlb/lepb/pomca/gh1/prl/pmchl/gcga/hamp/pyya/si:dkey-175g6.2/il11a/uts1/npy/fgf13b/cxcl8b.3/pth2/sst1.1/vgf/cort	20
MF	GO:0004890	GABA-A receptor activity	5/366	24/19493	7.19214e-05	0.00211841	ENSDARG00000020901/ENSDARG00000070730/ENSDARG00000014057/ENSDARG00000043902/ENSDARG00000023771	gabrp/gabra5/gabrr2b/gabrr1/gabrb3	5
MF	GO:0005184	neuropeptide hormone activity	5/366	26/19493	0.000107925	0.00291396	ENSDARG00000043135/ENSDARG00000053449/ENSDARG00000086665/ENSDARG00000036222/ENSDARG00000105529	pomca/pyya/si:dkey-175g6.2/npy/vgf	5
MF	GO:0016917	GABA receptor activity	5/366	28/19493	0.000156351	0.00389676	ENSDARG00000020901/ENSDARG00000070730/ENSDARG00000014057/ENSDARG00000043902/ENSDARG00000023771	gabrp/gabra5/gabrr2b/gabrr1/gabrb3	5
MF	GO:0019905	syntaxin binding	7/366	63/19493	0.000174106	0.00402931	ENSDARG00000031463/ENSDARG00000070972/ENSDARG00000060112/ENSDARG00000036505/ENSDARG00000101776/ENSDARG00000011640/ENSDARG00000079962	syt6b/si:ch211-81a5.8/sybu/syt4/syt12/syt5b/doc2d	7
MF	GO:0030276	clathrin binding	6/366	51/19493	0.000371313	0.00802037	ENSDARG00000031463/ENSDARG00000036505/ENSDARG00000101776/ENSDARG00000011640/ENSDARG00000045618/ENSDARG00000079962	syt6b/syt4/syt12/syt5b/clta/doc2d	6
MF	GO:0004867	serine-type endopeptidase inhibitor activity	7/366	73/19493	0.000436859	0.00884638	ENSDARG00000016412/ENSDARG00000090286/ENSDARG00000045516/ENSDARG00000004296/ENSDARG00000061383/ENSDARG00000055036/ENSDARG00000021208	agt/serpina1/itih2/ambp/serpinf2b/itih3a/serpind1	7
MF	GO:0008483	transaminase activity	4/366	23/19493	0.000816063	0.0155532	ENSDARG00000018478/ENSDARG00000069630/ENSDARG00000045568/ENSDARG00000041068	agxtb/tat/bcat1/got2a	4
MF	GO:0016769	transferase activity, transferring nitrogenous groups	4/366	25/19493	0.00113182	0.0203727	ENSDARG00000018478/ENSDARG00000069630/ENSDARG00000045568/ENSDARG00000041068	agxtb/tat/bcat1/got2a	4
MF	GO:0004252	serine-type endopeptidase activity	12/366	226/19493	0.00121814	0.0207726	ENSDARG00000053323/ENSDARG00000073742/ENSDARG00000076900/ENSDARG00000055278/ENSDARG00000023111/ENSDARG00000042993/ENSDARG00000043171/ENSDARG00000017314/ENSDARG00000068680/ENSDARG00000002600/ENSDARG00000059026/ENSDARG00000007276	zgc:112285/prss59.2/prozb/cfb/plg/prss1/CELA1 (1 of many)/zgc:92041/ctrl/pcsk1/zgc:123217/ela3l	12
MF	GO:0005372	water transmembrane transporter activity	3/366	16/19493	0.00306558	0.0480568	ENSDARG00000037285/ENSDARG00000053480/ENSDARG00000013963	mipa/aqp9b/mipb	3
MF	GO:0008236	serine-type peptidase activity	12/366	253/19493	0.00311479	0.0480568	ENSDARG00000053323/ENSDARG00000073742/ENSDARG00000076900/ENSDARG00000055278/ENSDARG00000023111/ENSDARG00000042993/ENSDARG00000043171/ENSDARG00000017314/ENSDARG00000068680/ENSDARG00000002600/ENSDARG00000059026/ENSDARG00000007276	zgc:112285/prss59.2/prozb/cfb/plg/prss1/CELA1 (1 of many)/zgc:92041/ctrl/pcsk1/zgc:123217/ela3l	12
MF	GO:0017171	serine hydrolase activity	12/366	255/19493	0.00331902	0.0488801	ENSDARG00000053323/ENSDARG00000073742/ENSDARG00000076900/ENSDARG00000055278/ENSDARG00000023111/ENSDARG00000042993/ENSDARG00000043171/ENSDARG00000017314/ENSDARG00000068680/ENSDARG00000002600/ENSDARG00000059026/ENSDARG00000007276	zgc:112285/prss59.2/prozb/cfb/plg/prss1/CELA1 (1 of many)/zgc:92041/ctrl/pcsk1/zgc:123217/ela3l	12

## Sheet: Up_KEGGenrich
KEGGID	Description	GeneRatio	BgRatio	pvalue	padj	geneID	geneName	keggID	Count
dre04512	ECM-receptor interaction - Danio rerio (zebrafish)	18/104	128/7506	8.58082e-14	5.40591e-12	ENSDARG00000037845/ENSDARG00000073699/ENSDARG00000031483/ENSDARG00000024492/ENSDARG00000039133/ENSDARG00000077231/ENSDARG00000069093/ENSDARG00000052063/ENSDARG00000024829/ENSDARG00000011407/ENSDARG00000035809/ENSDARG00000060410/ENSDARG00000052061/ENSDARG00000002084/ENSDARG00000020007/ENSDARG00000021794/ENSDARG00000104110/ENSDARG00000055009	col9a3/col9a1a/col9a1b/col9a2/lamb4/vwf/col2a1a/col4a5/tnn/col2a1b/col1a1b/thbs2a/col4a6/lamb2/col1a2/hmmr/col4a2/col4a1	dre:567110|dre:100170785|dre:406548|dre:321212|dre:286831|dre:570643|dre:562496|dre:323561|dre:30234|dre:503730|dre:325675|dre:100535241|dre:554268|dre:337767|dre:336471|dre:322012|dre:553355|dre:554269	18
dre04260	Cardiac muscle contraction - Danio rerio (zebrafish)	16/104	141/7506	6.62188e-11	2.08589e-09	ENSDARG00000003706/ENSDARG00000012388/ENSDARG00000076126/ENSDARG00000013422/ENSDARG00000068738/ENSDARG00000076075/ENSDARG00000079782/ENSDARG00000037539/ENSDARG00000079564/ENSDARG00000029439/ENSDARG00000042535/ENSDARG00000011400/ENSDARG00000041779/ENSDARG00000035322/ENSDARG00000020610/ENSDARG00000045230	ryr2b/cox4i1l/actc1a/slc8a1a/cox5b2/myh7ba/myh7l/tnnc1b/myh7/atp2a2a/actc1a/tnnc1a/trdn/myh7bb/tnnt2a/cox6b1	dre:568463|dre:402880|dre:337770|dre:553489|dre:751638|dre:100884147|dre:768300|dre:415175|dre:30616|dre:393940|dre:337770|dre:353247|dre:100038781|dre:100884147|dre:58071|dre:436968	16
dre04510	Focal adhesion - Danio rerio (zebrafish)	23/104	345/7506	1.89392e-10	3.97722e-09	ENSDARG00000031698/ENSDARG00000037845/ENSDARG00000073699/ENSDARG00000031483/ENSDARG00000019096/ENSDARG00000024492/ENSDARG00000039133/ENSDARG00000077231/ENSDARG00000069093/ENSDARG00000052063/ENSDARG00000024829/ENSDARG00000011407/ENSDARG00000035809/ENSDARG00000060410/ENSDARG00000052061/ENSDARG00000002084/ENSDARG00000018820/ENSDARG00000020007/ENSDARG00000112527/ENSDARG00000110069/ENSDARG00000018566/…	mylk2/col9a3/col9a1a/col9a1b/myl7/col9a2/lamb4/vwf/col2a1a/col4a5/tnn/col2a1b/col1a1b/thbs2a/col4a6/lamb2/flncb/col1a2/FP325130.1/pdgfaa/flnca/col4a2/col4a1	dre:558685|dre:567110|dre:100170785|dre:406548|dre:30592|dre:321212|dre:286831|dre:570643|dre:562496|dre:323561|dre:30234|dre:503730|dre:325675|dre:100535241|dre:554268|dre:337767|dre:570288|dre:336471|dre:100534866|dre:103909601|dre:100048921|dre:553355|dre:554269	23
dre04261	Adrenergic signaling in cardiomyocytes - Danio rerio (zebrafish)	16/104	279/7506	1.20131e-06	1.89207e-05	ENSDARG00000003706/ENSDARG00000076126/ENSDARG00000013422/ENSDARG00000076075/ENSDARG00000079782/ENSDARG00000059798/ENSDARG00000037539/ENSDARG00000079564/ENSDARG00000029439/ENSDARG00000042535/ENSDARG00000011400/ENSDARG00000097256/ENSDARG00000069404/ENSDARG00000035322/ENSDARG00000020610/ENSDARG00000070536	ryr2b/actc1a/slc8a1a/myh7ba/myh7l/kcnq1/tnnc1b/myh7/atp2a2a/actc1a/tnnc1a/si:ch211-270g19.5/CR926459.1/myh7bb/tnnt2a/creb5b	dre:568463|dre:337770|dre:553489|dre:100884147|dre:768300|dre:557498|dre:415175|dre:30616|dre:393940|dre:337770|dre:353247|dre:555548|dre:555548|dre:100884147|dre:58071|dre:565910	16
dre04933	AGE-RAGE signaling pathway in diabetic complications - Danio rerio (zebrafish)	8/104	163/7506	0.00183244	0.0230888	ENSDARG00000036168/ENSDARG00000052063/ENSDARG00000035809/ENSDARG00000052061/ENSDARG00000020007/ENSDARG00000027087/ENSDARG00000104110/ENSDARG00000055009	nfatc1/col4a5/col1a1b/col4a6/col1a2/tgfb2/col4a2/col4a1	dre:568315|dre:323561|dre:325675|dre:554268|dre:336471|dre:369194|dre:553355|dre:554269	8
dre00190	Oxidative phosphorylation - Danio rerio (zebrafish)	8/104	168/7506	0.00221641	0.0232723	ENSDARG00000012388/ENSDARG00000068738/ENSDARG00000038608/ENSDARG00000098584/ENSDARG00000036329/ENSDARG00000075933/ENSDARG00000063916/ENSDARG00000045230	cox4i1l/cox5b2/sdhc/NDUFA13/ndufa1/cox15/mt-nd4l/cox6b1	dre:402880|dre:751638|dre:445129|dre:393687|dre:415243|dre:394181|dre:140538|dre:436968	8
dre04218	Cellular senescence - Danio rerio (zebrafish)	7/104	238/7506	0.0467321	0.408542	ENSDARG00000061941/ENSDARG00000036168/ENSDARG00000101611/ENSDARG00000100927/ENSDARG00000027087/ENSDARG00000098952/ENSDARG00000054162	trpv4/nfatc1/HUS1/nfatc2a/tgfb2/gata4/nfatc4	dre:557850|dre:568315|dre:100037341|dre:100333254|dre:369194|dre:30483|dre:561682	7
dre04020	Calcium signaling pathway - Danio rerio (zebrafish)	10/104	403/7506	0.0518784	0.408542	ENSDARG00000031698/ENSDARG00000003706/ENSDARG00000013422/ENSDARG00000037539/ENSDARG00000029439/ENSDARG00000011400/ENSDARG00000041779/ENSDARG00000097256/ENSDARG00000069404/ENSDARG00000077083	mylk2/ryr2b/slc8a1a/tnnc1b/atp2a2a/tnnc1a/trdn/si:ch211-270g19.5/CR926459.1/avpr1aa	dre:558685|dre:568463|dre:553489|dre:415175|dre:393940|dre:353247|dre:100038781|dre:555548|dre:555548|dre:571591	10
dre04310	Wnt signaling pathway - Danio rerio (zebrafish)	6/104	239/7506	0.113733	0.779797	ENSDARG00000063437/ENSDARG00000036168/ENSDARG00000070050/ENSDARG00000100927/ENSDARG00000054162/ENSDARG00000104874	wnt9a/nfatc1/sfrp2/nfatc2a/nfatc4/CABZ01088508.1	dre:751644|dre:568315|dre:566878|dre:100333254|dre:561682|dre:393533	6
dre00830	Retinol metabolism - Danio rerio (zebrafish)	2/104	44/7506	0.123777	0.779797	ENSDARG00000103659/ENSDARG00000099525	bco1l/si:ch1073-13h15.3	dre:393580|dre:563241	2
dre03010	Ribosome - Danio rerio (zebrafish)	4/104	153/7506	0.162184	0.878694	ENSDARG00000035871/ENSDARG00000058105/ENSDARG00000021864/ENSDARG00000035860	rpl30/rpl36a/rplp1/rps28	dre:336713|dre:195819|dre:336719|dre:406307	4
dre03040	Spliceosome - Danio rerio (zebrafish)	4/104	164/7506	0.192343	0.878694	ENSDARG00000078911/ENSDARG00000101411/ENSDARG00000016855/ENSDARG00000099151	zgc:163098/wbp11/sf3b5/CABZ01073339.1	dre:100037380|dre:402950|dre:436751|dre:402950	4
dre00770	Pantothenate and CoA biosynthesis - Danio rerio (zebrafish)	1/104	17/7506	0.211361	0.878694	ENSDARG00000098453	pank4	dre:393487	1
dre04010	MAPK signaling pathway - Danio rerio (zebrafish)	9/104	476/7506	0.212892	0.878694	ENSDARG00000036168/ENSDARG00000028663/ENSDARG00000102778/ENSDARG00000018820/ENSDARG00000112527/ENSDARG00000030364/ENSDARG00000110069/ENSDARG00000018566/ENSDARG00000027087	nfatc1/tek/fgf17/flncb/FP325130.1/angpt1/pdgfaa/flnca/tgfb2	dre:568315|dre:30747|dre:407737|dre:570288|dre:100534866|dre:114407|dre:103909601|dre:100048921|dre:369194	9
dre00330	Arginine and proline metabolism - Danio rerio (zebrafish)	2/104	76/7506	0.28394	0.878694	ENSDARG00000033537/ENSDARG00000092976	p4ha1a/si:ch211-127i16.2	dre:562774|dre:558050	2
dre00360	Phenylalanine metabolism - Danio rerio (zebrafish)	1/104	24/7506	0.284931	0.878694	ENSDARG00000092976	si:ch211-127i16.2	dre:558050	1
dre00600	Sphingolipid metabolism - Danio rerio (zebrafish)	2/104	77/7506	0.289092	0.878694	ENSDARG00000052520/ENSDARG00000002231	sgms2/plpp2a	dre:556193|dre:563806	2
dre05132	Salmonella infection - Danio rerio (zebrafish)	3/104	136/7506	0.291505	0.878694	ENSDARG00000018820/ENSDARG00000112527/ENSDARG00000018566	flncb/FP325130.1/flnca	dre:570288|dre:100534866|dre:100048921	3
dre00563	Glycosylphosphatidylinositol (GPI)-anchor biosynthesis - Danio rerio (zebrafish)	1/104	25/7506	0.294871	0.878694	ENSDARG00000095623	dpm2	dre:796295	1
dre04060	Cytokine-cytokine receptor interaction - Danio rerio (zebrafish)	4/104	206/7506	0.319405	0.878694	ENSDARG00000060526/ENSDARG00000012945/ENSDARG00000061769/ENSDARG00000027087	bmp3/tnfsf13b/bmp10/tgfb2	dre:777717|dre:561268|dre:562533|dre:369194	4
dre00601	Glycosphingolipid biosynthesis - lacto and neolacto series - Danio rerio (zebrafish)	1/104	28/7506	0.323876	0.878694	ENSDARG00000011283	si:dkey-110k5.10	dre:100005704	1
dre04530	Tight junction - Danio rerio (zebrafish)	5/104	274/7506	0.330361	0.878694	ENSDARG00000058880/ENSDARG00000090637/ENSDARG00000098952/ENSDARG00000058548/ENSDARG00000106873	cldnj/myh6/gata4/bves/LO018188.1	dre:81589|dre:386711|dre:30483|dre:415107|dre:100536545	5
dre00340	Histidine metabolism - Danio rerio (zebrafish)	1/104	30/7506	0.342553	0.878694	ENSDARG00000092976	si:ch211-127i16.2	dre:558050	1
dre00860	Porphyrin and chlorophyll metabolism - Danio rerio (zebrafish)	1/104	32/7506	0.360718	0.878694	ENSDARG00000075933	cox15	dre:394181	1
dre04625	C-type lectin receptor signaling pathway - Danio rerio (zebrafish)	3/104	160/7506	0.382799	0.878694	ENSDARG00000036168/ENSDARG00000100927/ENSDARG00000054162	nfatc1/nfatc2a/nfatc4	dre:568315|dre:100333254|dre:561682	3
dre03020	RNA polymerase - Danio rerio (zebrafish)	1/104	35/7506	0.387039	0.878694	ENSDARG00000037570	polr1d	dre:445412	1
dre00982	Drug metabolism - cytochrome P450 - Danio rerio (zebrafish)	1/104	39/7506	0.42047	0.878694	ENSDARG00000092976	si:ch211-127i16.2	dre:558050	1
dre00350	Tyrosine metabolism - Danio rerio (zebrafish)	1/104	46/7506	0.474686	0.878694	ENSDARG00000092976	si:ch211-127i16.2	dre:558050	1
dre03030	DNA replication - Danio rerio (zebrafish)	1/104	46/7506	0.474686	0.878694	ENSDARG00000005128	rnaseh2b	dre:393241	1
dre00020	Citrate cycle (TCA cycle) - Danio rerio (zebrafish)	1/104	47/7506	0.482009	0.878694	ENSDARG00000038608	sdhc	dre:445129	1
dre03440	Homologous recombination - Danio rerio (zebrafish)	1/104	48/7506	0.489232	0.878694	ENSDARG00000037046	rad51b	dre:406721	1
dre04623	Cytosolic DNA-sensing pathway - Danio rerio (zebrafish)	1/104	48/7506	0.489232	0.878694	ENSDARG00000037570	polr1d	dre:445412	1
dre04130	SNARE interactions in vesicular transport - Danio rerio (zebrafish)	1/104	52/7506	0.517137	0.878694	ENSDARG00000025033	stx5a	dre:436605	1
dre00260	Glycine, serine and threonine metabolism - Danio rerio (zebrafish)	1/104	55/7506	0.53707	0.878694	ENSDARG00000092976	si:ch211-127i16.2	dre:558050	1
dre00565	Ether lipid metabolism - Danio rerio (zebrafish)	1/104	55/7506	0.53707	0.878694	ENSDARG00000002231	plpp2a	dre:563806	1
dre00590	Arachidonic acid metabolism - Danio rerio (zebrafish)	1/104	57/7506	0.549904	0.878694	ENSDARG00000089149	CU855484.1	dre:100334384	1
dre04520	Adherens junction - Danio rerio (zebrafish)	2/104	133/7506	0.553669	0.878694	ENSDARG00000103638/ENSDARG00000076624	CR936977.2/ptprb	dre:793240|dre:100149130	2
dre04810	Regulation of actin cytoskeleton - Danio rerio (zebrafish)	5/104	361/7506	0.565373	0.878694	ENSDARG00000031698/ENSDARG00000019096/ENSDARG00000054911/ENSDARG00000102778/ENSDARG00000110069	mylk2/myl7/tmsb/fgf17/pdgfaa	dre:558685|dre:30592|dre:402820|dre:407737|dre:103909601	5
dre00380	Tryptophan metabolism - Danio rerio (zebrafish)	1/104	63/7506	0.586328	0.878694	ENSDARG00000092976	si:ch211-127i16.2	dre:558050	1
dre04672	Intestinal immune network for IgA production - Danio rerio (zebrafish)	1/104	64/7506	0.592108	0.878694	ENSDARG00000012945	tnfsf13b	dre:561268	1
dre04270	Vascular smooth muscle contraction - Danio rerio (zebrafish)	3/104	220/7506	0.592557	0.878694	ENSDARG00000070314/ENSDARG00000031698/ENSDARG00000077083	FO681357.1/mylk2/avpr1aa	dre:322909|dre:558685|dre:571591	3
dre03050	Proteasome - Danio rerio (zebrafish)	1/104	66/7506	0.60343	0.878694	ENSDARG00000012234	psme3	dre:30649	1
dre00510	N-Glycan biosynthesis - Danio rerio (zebrafish)	1/104	68/7506	0.61444	0.878694	ENSDARG00000095623	dpm2	dre:796295	1
dre00480	Glutathione metabolism - Danio rerio (zebrafish)	1/104	71/7506	0.63039	0.878694	ENSDARG00000089149	CU855484.1	dre:100334384	1
dre04514	Cell adhesion molecules (CAMs) - Danio rerio (zebrafish)	2/104	154/7506	0.633938	0.878694	ENSDARG00000058880/ENSDARG00000103638	cldnj/CR936977.2	dre:81589|dre:793240	2
dre04371	Apelin signaling pathway - Danio rerio (zebrafish)	3/104	240/7506	0.65174	0.878694	ENSDARG00000031698/ENSDARG00000003706/ENSDARG00000013422	mylk2/ryr2b/slc8a1a	dre:558685|dre:568463|dre:553489	3
dre04340	Hedgehog signaling pathway - Danio rerio (zebrafish)	1/104	76/7506	0.655534	0.878694	ENSDARG00000037062	dhh	dre:558147	1
dre00561	Glycerolipid metabolism - Danio rerio (zebrafish)	1/104	82/7506	0.683479	0.895583	ENSDARG00000002231	plpp2a	dre:563806	1
dre04916	Melanogenesis - Danio rerio (zebrafish)	2/104	173/7506	0.696564	0.895583	ENSDARG00000063437/ENSDARG00000104874	wnt9a/CABZ01088508.1	dre:751644|dre:393533	2
dre00310	Lysine degradation - Danio rerio (zebrafish)	1/104	100/7506	0.754534	0.944668	ENSDARG00000091253	smyd1b	dre:569027	1
dre04370	VEGF signaling pathway - Danio rerio (zebrafish)	1/104	103/7506	0.764732	0.944668	ENSDARG00000100927	nfatc2a	dre:100333254	1
dre00564	Glycerophospholipid metabolism - Danio rerio (zebrafish)	1/104	125/7506	0.827736	0.972962	ENSDARG00000002231	plpp2a	dre:563806	1
dre04150	mTOR signaling pathway - Danio rerio (zebrafish)	2/104	249/7506	0.86506	0.972962	ENSDARG00000063437/ENSDARG00000104874	wnt9a/CABZ01088508.1	dre:751644|dre:393533	2
dre04350	TGF-beta signaling pathway - Danio rerio (zebrafish)	1/104	147/7506	0.873987	0.972962	ENSDARG00000027087	tgfb2	dre:369194	1
dre04540	Gap junction - Danio rerio (zebrafish)	1/104	170/7506	0.909212	0.972962	ENSDARG00000110069	pdgfaa	dre:103909601	1
dre04110	Cell cycle - Danio rerio (zebrafish)	1/104	175/7506	0.915469	0.972962	ENSDARG00000027087	tgfb2	dre:369194	1
dre01200	Carbon metabolism - Danio rerio (zebrafish)	1/104	178/7506	0.919016	0.972962	ENSDARG00000038608	sdhc	dre:445129	1
dre00230	Purine metabolism - Danio rerio (zebrafish)	1/104	188/7506	0.929809	0.972962	ENSDARG00000076650	pde9al	dre:564389	1
dre04114	Oocyte meiosis - Danio rerio (zebrafish)	1/104	191/7506	0.932759	0.972962	ENSDARG00000103907	sgo1	dre:791138	1
dre04068	FoxO signaling pathway - Danio rerio (zebrafish)	1/104	205/7506	0.944984	0.972962	ENSDARG00000027087	tgfb2	dre:369194	1
dre04141	Protein processing in endoplasmic reticulum - Danio rerio (zebrafish)	1/104	222/7506	0.956903	0.972962	ENSDARG00000035005	bag2	dre:393975	1
dre04145	Phagosome - Danio rerio (zebrafish)	1/104	223/7506	0.957518	0.972962	ENSDARG00000060410	thbs2a	dre:100535241	1
dre04144	Endocytosis - Danio rerio (zebrafish)	1/104	420/7506	0.997597	0.997597	ENSDARG00000036245	sb:cb649	dre:368364	1

## Sheet: Down_KEGGenrich
KEGGID	Description	GeneRatio	BgRatio	pvalue	padj	geneID	geneName	keggID	Count
dre00400	Phenylalanine, tyrosine and tryptophan biosynthesis - Danio rerio (zebrafish)	3/107	10/7506	0.000314265	0.0161486	ENSDARG00000069630/ENSDARG00000020143/ENSDARG00000041068	tat/pah/got2a	dre:561410|dre:378962|dre:406688	3
dre00360	Phenylalanine metabolism - Danio rerio (zebrafish)	4/107	24/7506	0.000332961	0.0161486	ENSDARG00000069630/ENSDARG00000020143/ENSDARG00000018351/ENSDARG00000041068	tat/pah/hpda/got2a	dre:561410|dre:378962|dre:394142|dre:406688	4
dre00100	Steroid biosynthesis - Danio rerio (zebrafish)	3/107	22/7506	0.00356114	0.115123	ENSDARG00000017490/ENSDARG00000103277/ENSDARG00000029822	cel.1/cyp24a1/cel.2	dre:322481|dre:100004700|dre:565117	3
dre01230	Biosynthesis of amino acids - Danio rerio (zebrafish)	6/107	111/7506	0.00492534	0.115123	ENSDARG00000069630/ENSDARG00000020143/ENSDARG00000045568/ENSDARG00000062147/ENSDARG00000041068/ENSDARG00000039269	tat/pah/bcat1/otc/got2a/arg2	dre:561410|dre:378962|dre:337412|dre:794667|dre:406688|dre:322614	6
dre00561	Glycerolipid metabolism - Danio rerio (zebrafish)	5/107	82/7506	0.0061315	0.115123	ENSDARG00000053476/ENSDARG00000017490/ENSDARG00000020239/ENSDARG00000029822/ENSDARG00000031044	lipca/cel.1/lpin1/cel.2/lipg	dre:393997|dre:322481|dre:799099|dre:565117|dre:393096	5
dre00220	Arginine biosynthesis - Danio rerio (zebrafish)	3/107	28/7506	0.00712102	0.115123	ENSDARG00000062147/ENSDARG00000041068/ENSDARG00000039269	otc/got2a/arg2	dre:794667|dre:406688|dre:322614	3
dre00130	Ubiquinone and other terpenoid-quinone biosynthesis - Danio rerio (zebrafish)	2/107	14/7506	0.0163841	0.227036	ENSDARG00000069630/ENSDARG00000018351	tat/hpda	dre:561410|dre:394142	2
dre04920	Adipocytokine signaling pathway - Danio rerio (zebrafish)	5/107	109/7506	0.0194387	0.235695	ENSDARG00000045548/ENSDARG00000043135/ENSDARG00000062077/ENSDARG00000031616/ENSDARG00000036222	lepb/pomca/acsbg1/g6pca.1/npy	dre:564348|dre:353221|dre:100006023|dre:445118|dre:30281	5
dre04744	Phototransduction - Danio rerio (zebrafish)	3/107	45/7506	0.0259197	0.242037	ENSDARG00000052223/ENSDARG00000045156/ENSDARG00000012610	rcvrna/rgs9b/saga	dre:570333|dre:793087|dre:792319	3
dre04060	Cytokine-cytokine receptor interaction - Danio rerio (zebrafish)	7/107	206/7506	0.0274238	0.242037	ENSDARG00000045548/ENSDARG00000038185/ENSDARG00000052088/ENSDARG00000090344/ENSDARG00000037859/ENSDARG00000075720/ENSDARG00000099169	lepb/gh1/si:ch73-54b5.2/il19l/il11a/il2rb/cxcl8b.3	dre:564348|dre:407639|dre:797181|dre:100004224|dre:570404|dre:793920|dre:100003859	7
dre00350	Tyrosine metabolism - Danio rerio (zebrafish)	3/107	46/7506	0.0274475	0.242037	ENSDARG00000069630/ENSDARG00000018351/ENSDARG00000041068	tat/hpda/got2a	dre:561410|dre:394142|dre:406688	3
dre04010	MAPK signaling pathway - Danio rerio (zebrafish)	12/107	476/7506	0.0377455	0.30511	ENSDARG00000040135/ENSDARG00000056909/ENSDARG00000029688/ENSDARG00000019417/ENSDARG00000014946/ENSDARG00000019307/ENSDARG00000055723/ENSDARG00000033655/ENSDARG00000061255/ENSDARG00000015164/ENSDARG00000068428/ENSDARG00000098475	fosaa/LO018309.1/hsp70.1/gadd45ga/angpt2a/dusp5/hsp70l/stmn1b/dusp3a/mknk2b/si:ch211-153j24.3/arr3b	dre:570238|dre:571431|dre:30671|dre:402991|dre:101101687|dre:114436|dre:30671|dre:550548|dre:100000665|dre:373121|dre:564403|dre:796867	12
dre01210	2-Oxocarboxylic acid metabolism - Danio rerio (zebrafish)	2/107	28/7506	0.0598489	0.446565	ENSDARG00000045568/ENSDARG00000041068	bcat1/got2a	dre:337412|dre:406688	2
dre00270	Cysteine and methionine metabolism - Danio rerio (zebrafish)	3/107	67/7506	0.0700789	0.485547	ENSDARG00000069630/ENSDARG00000045568/ENSDARG00000041068	tat/bcat1/got2a	dre:561410|dre:337412|dre:406688	3
dre05168	Herpes simplex virus 1 infection - Danio rerio (zebrafish)	6/107	217/7506	0.0891471	0.561606	ENSDARG00000052207/ENSDARG00000043719/ENSDARG00000012694/ENSDARG00000087359/ENSDARG00000089109/ENSDARG00000021004	c3a.3/c3a.6/c3a.1/c3a.2/bcl2b/c5	dre:565074|dre:494039|dre:321046|dre:30491|dre:100007048|dre:565774	6
dre00790	Folate biosynthesis - Danio rerio (zebrafish)	2/107	36/7506	0.0927725	0.561606	ENSDARG00000020143/ENSDARG00000057239	pah/tph2	dre:378962|dre:407712	2
dre04145	Phagosome - Danio rerio (zebrafish)	6/107	223/7506	0.0984259	0.561606	ENSDARG00000052207/ENSDARG00000043719/ENSDARG00000012694/ENSDARG00000087359/ENSDARG00000043465/ENSDARG00000044605	c3a.3/c3a.6/c3a.1/c3a.2/atp6v1b2/stx12l	dre:565074|dre:494039|dre:321046|dre:30491|dre:359840|dre:569124	6
dre00983	Drug metabolism - other enzymes - Danio rerio (zebrafish)	3/107	81/7506	0.108569	0.585069	ENSDARG00000036833/ENSDARG00000038199/ENSDARG00000041569	upp2/cdab/ces2	dre:393113|dre:402979|dre:566132	3
dre00072	Synthesis and degradation of ketone bodies - Danio rerio (zebrafish)	1/107	10/7506	0.133822	0.65778	ENSDARG00000054319	oxct1b	dre:560273	1
dre04115	p53 signaling pathway - Danio rerio (zebrafish)	3/107	92/7506	0.143374	0.65778	ENSDARG00000019417/ENSDARG00000089109/ENSDARG00000089307	gadd45ga/bcl2b/pmaip1	dre:402991|dre:100007048|dre:751765	3
dre00500	Starch and sucrose metabolism - Danio rerio (zebrafish)	2/107	48/7506	0.149187	0.65778	ENSDARG00000031616/ENSDARG00000002197	g6pca.1/pygl	dre:445118|dre:403051	2
dre00630	Glyoxylate and dicarboxylate metabolism - Danio rerio (zebrafish)	2/107	48/7506	0.149187	0.65778	ENSDARG00000018478/ENSDARG00000019986	agxtb/grhprb	dre:79378|dre:402985	2
dre04068	FoxO signaling pathway - Danio rerio (zebrafish)	5/107	205/7506	0.168085	0.681768	ENSDARG00000056909/ENSDARG00000023759/ENSDARG00000031616/ENSDARG00000019417/ENSDARG00000035557	LO018309.1/zgc:73226/g6pca.1/gadd45ga/gabarapa	dre:571431|dre:402792|dre:445118|dre:402991|dre:326974	5
dre04130	SNARE interactions in vesicular transport - Danio rerio (zebrafish)	2/107	52/7506	0.169266	0.681768	ENSDARG00000097576/ENSDARG00000051981	zgc:92912/STX3	dre:436805|dre:571872	2
dre00260	Glycine, serine and threonine metabolism - Danio rerio (zebrafish)	2/107	55/7506	0.184611	0.681768	ENSDARG00000018478/ENSDARG00000019986	agxtb/grhprb	dre:79378|dre:402985	2
dre04137	Mitophagy - animal - Danio rerio (zebrafish)	3/107	104/7506	0.184912	0.681768	ENSDARG00000023759/ENSDARG00000011884/ENSDARG00000035557	zgc:73226/MFN1/gabarapa	dre:402792|dre:393620|dre:326974	3
dre00250	Alanine, aspartate and glutamate metabolism - Danio rerio (zebrafish)	2/107	56/7506	0.18977	0.681768	ENSDARG00000018478/ENSDARG00000041068	agxtb/got2a	dre:79378|dre:406688	2
dre04210	Apoptosis - Danio rerio (zebrafish)	5/107	220/7506	0.204692	0.698471	ENSDARG00000040135/ENSDARG00000019417/ENSDARG00000089109/ENSDARG00000068428/ENSDARG00000089307	fosaa/gadd45ga/bcl2b/si:ch211-153j24.3/pmaip1	dre:570238|dre:402991|dre:100007048|dre:564403|dre:751765	5
dre00770	Pantothenate and CoA biosynthesis - Danio rerio (zebrafish)	1/107	17/7506	0.216783	0.698471	ENSDARG00000045568	bcat1	dre:337412	1
dre04620	Toll-like receptor signaling pathway - Danio rerio (zebrafish)	3/107	114/7506	0.221653	0.698471	ENSDARG00000040135/ENSDARG00000099169/ENSDARG00000068428	fosaa/cxcl8b.3/si:ch211-153j24.3	dre:570238|dre:100003859|dre:564403	3
dre00053	Ascorbate and aldarate metabolism - Danio rerio (zebrafish)	1/107	18/7506	0.227974	0.698471	ENSDARG00000002764	miox	dre:571850	1
dre00280	Valine, leucine and isoleucine degradation - Danio rerio (zebrafish)	2/107	65/7506	0.236917	0.698471	ENSDARG00000054319/ENSDARG00000045568	oxct1b/bcat1	dre:560273|dre:337412	2
dre04144	Endocytosis - Danio rerio (zebrafish)	8/107	420/7506	0.24908	0.698471	ENSDARG00000052088/ENSDARG00000056909/ENSDARG00000029688/ENSDARG00000075720/ENSDARG00000055723/ENSDARG00000023600/ENSDARG00000045618/ENSDARG00000098475	si:ch73-54b5.2/LO018309.1/hsp70.1/il2rb/hsp70l/sh3gl2a/clta/arr3b	dre:797181|dre:571431|dre:30671|dre:793920|dre:30671|dre:394091|dre:406318|dre:796867	8
dre00592	alpha-Linolenic acid metabolism - Danio rerio (zebrafish)	1/107	21/7506	0.260603	0.698471	ENSDARG00000076563	zgc:92249	dre:436896	1
dre04622	RIG-I-like receptor signaling pathway - Danio rerio (zebrafish)	2/107	70/7506	0.263414	0.698471	ENSDARG00000061473/ENSDARG00000099169	tbkbp1/cxcl8b.3	dre:559568|dre:100003859	2
dre00564	Glycerophospholipid metabolism - Danio rerio (zebrafish)	3/107	125/7506	0.26358	0.698471	ENSDARG00000076563/ENSDARG00000041078/ENSDARG00000020239	zgc:92249/chka/lpin1	dre:436896|dre:558499|dre:799099	3
dre00591	Linoleic acid metabolism - Danio rerio (zebrafish)	1/107	22/7506	0.271173	0.698471	ENSDARG00000076563	zgc:92249	dre:436896	1
dre00240	Pyrimidine metabolism - Danio rerio (zebrafish)	2/107	74/7506	0.284635	0.698471	ENSDARG00000036833/ENSDARG00000038199	upp2/cdab	dre:393113|dre:402979	2
dre04621	NOD-like receptor signaling pathway - Danio rerio (zebrafish)	4/107	192/7506	0.292841	0.698471	ENSDARG00000011884/ENSDARG00000099169/ENSDARG00000089109/ENSDARG00000035557	MFN1/cxcl8b.3/bcl2b/gabarapa	dre:393620|dre:100003859|dre:100007048|dre:326974	4
dre00330	Arginine and proline metabolism - Danio rerio (zebrafish)	2/107	76/7506	0.29523	0.698471	ENSDARG00000041068/ENSDARG00000039269	got2a/arg2	dre:406688|dre:322614	2
dre04340	Hedgehog signaling pathway - Danio rerio (zebrafish)	2/107	76/7506	0.29523	0.698471	ENSDARG00000089109/ENSDARG00000098475	bcl2b/arr3b	dre:100007048|dre:796867	2
dre05132	Salmonella infection - Danio rerio (zebrafish)	3/107	136/7506	0.30642	0.70376	ENSDARG00000040135/ENSDARG00000099169/ENSDARG00000068428	fosaa/cxcl8b.3/si:ch211-153j24.3	dre:570238|dre:100003859|dre:564403	3
dre00650	Butanoate metabolism - Danio rerio (zebrafish)	1/107	26/7506	0.311976	0.70376	ENSDARG00000054319	oxct1b	dre:560273	1
dre01212	Fatty acid metabolism - Danio rerio (zebrafish)	2/107	83/7506	0.332101	0.730419	ENSDARG00000062077/ENSDARG00000030265	acsbg1/scdb	dre:100006023|dre:553734	2
dre00340	Histidine metabolism - Danio rerio (zebrafish)	1/107	30/7506	0.350515	0.730419	ENSDARG00000017444	hal	dre:100004331	1
dre00061	Fatty acid biosynthesis - Danio rerio (zebrafish)	1/107	31/7506	0.359811	0.730419	ENSDARG00000062077	acsbg1	dre:100006023	1
dre03320	PPAR signaling pathway - Danio rerio (zebrafish)	2/107	89/7506	0.363285	0.730419	ENSDARG00000062077/ENSDARG00000030265	acsbg1/scdb	dre:100006023|dre:553734	2
dre00860	Porphyrin and chlorophyll metabolism - Danio rerio (zebrafish)	1/107	32/7506	0.368975	0.730419	ENSDARG00000027529	hmox1a	dre:791518	1
dre01040	Biosynthesis of unsaturated fatty acids - Danio rerio (zebrafish)	1/107	32/7506	0.368975	0.730419	ENSDARG00000030265	scdb	dre:553734	1
dre04141	Protein processing in endoplasmic reticulum - Danio rerio (zebrafish)	4/107	222/7506	0.390363	0.757305	ENSDARG00000053502/ENSDARG00000029688/ENSDARG00000055723/ENSDARG00000089109	cryaa/hsp70.1/hsp70l/bcl2b	dre:100000769|dre:30671|dre:30671|dre:100007048	4
dre04933	AGE-RAGE signaling pathway in diabetic complications - Danio rerio (zebrafish)	3/107	163/7506	0.411724	0.778961	ENSDARG00000016412/ENSDARG00000099169/ENSDARG00000089109	agt/cxcl8b.3/bcl2b	dre:322485|dre:100003859|dre:100007048	3
dre04140	Autophagy - animal - Danio rerio (zebrafish)	4/107	231/7506	0.419532	0.778961	ENSDARG00000023759/ENSDARG00000089109/ENSDARG00000035557/ENSDARG00000036501	zgc:73226/bcl2b/gabarapa/rab39bb	dre:402792|dre:100007048|dre:326974|dre:566010	4
dre04136	Autophagy - other - Danio rerio (zebrafish)	1/107	40/7506	0.437757	0.778961	ENSDARG00000035557	gabarapa	dre:326974	1
dre04540	Gap junction - Danio rerio (zebrafish)	3/107	170/7506	0.438407	0.778961	ENSDARG00000056909/ENSDARG00000038918/ENSDARG00000088634	LO018309.1/drd1b/adcy1b	dre:571431|dre:568126|dre:569499	3
dre04912	GnRH signaling pathway - Danio rerio (zebrafish)	3/107	172/7506	0.445952	0.778961	ENSDARG00000040479/ENSDARG00000056909/ENSDARG00000088634	cga/LO018309.1/adcy1b	dre:402987|dre:571431|dre:569499	3
dre04916	Melanogenesis - Danio rerio (zebrafish)	3/107	173/7506	0.44971	0.778961	ENSDARG00000043135/ENSDARG00000038569/ENSDARG00000088634	pomca/fzd8b/adcy1b	dre:353221|dre:58072|dre:569499	3
dre00830	Retinol metabolism - Danio rerio (zebrafish)	1/107	44/7506	0.469309	0.798648	ENSDARG00000033999	cyp26a1	dre:30381	1
dre00760	Nicotinate and nicotinamide metabolism - Danio rerio (zebrafish)	1/107	48/7506	0.499105	0.811069	ENSDARG00000004580	nmnat2	dre:336257	1
dre00052	Galactose metabolism - Danio rerio (zebrafish)	1/107	49/7506	0.506291	0.811069	ENSDARG00000031616	g6pca.1	dre:445118	1
dre02010	ABC transporters - Danio rerio (zebrafish)	1/107	53/7506	0.53403	0.811069	ENSDARG00000063475	abcg1	dre:556979	1
dre00071	Fatty acid degradation - Danio rerio (zebrafish)	1/107	55/7506	0.547314	0.811069	ENSDARG00000062077	acsbg1	dre:100006023	1
dre00565	Ether lipid metabolism - Danio rerio (zebrafish)	1/107	55/7506	0.547314	0.811069	ENSDARG00000076563	zgc:92249	dre:436896	1
dre04216	Ferroptosis - Danio rerio (zebrafish)	1/107	55/7506	0.547314	0.811069	ENSDARG00000027529	hmox1a	dre:791518	1
dre00620	Pyruvate metabolism - Danio rerio (zebrafish)	1/107	56/7506	0.553815	0.811069	ENSDARG00000019986	grhprb	dre:402985	1
dre04217	Necroptosis - Danio rerio (zebrafish)	3/107	203/7506	0.556911	0.811069	ENSDARG00000027355/ENSDARG00000002197/ENSDARG00000089109	slc25a4/pygl/bcl2b	dre:327067|dre:403051|dre:100007048	3
dre00051	Fructose and mannose metabolism - Danio rerio (zebrafish)	1/107	57/7506	0.560223	0.811069	ENSDARG00000001953	pfkfb3	dre:554477	1
dre00590	Arachidonic acid metabolism - Danio rerio (zebrafish)	1/107	57/7506	0.560223	0.811069	ENSDARG00000076563	zgc:92249	dre:436896	1
dre00380	Tryptophan metabolism - Danio rerio (zebrafish)	1/107	63/7506	0.596802	0.845173	ENSDARG00000057239	tph2	dre:407712	1
dre04914	Progesterone-mediated oocyte maturation - Danio rerio (zebrafish)	2/107	141/7506	0.601206	0.845173	ENSDARG00000056691/ENSDARG00000088634	cpeb4a/adcy1b	dre:393956|dre:569499	2
dre04910	Insulin signaling pathway - Danio rerio (zebrafish)	3/107	220/7506	0.611949	0.847987	ENSDARG00000031616/ENSDARG00000002197/ENSDARG00000015164	g6pca.1/pygl/mknk2b	dre:445118|dre:403051|dre:373121	3
dre04218	Cellular senescence - Danio rerio (zebrafish)	3/107	238/7506	0.665118	0.908682	ENSDARG00000027355/ENSDARG00000019417/ENSDARG00000099169	slc25a4/gadd45ga/cxcl8b.3	dre:327067|dre:402991|dre:100003859	3
dre03040	Spliceosome - Danio rerio (zebrafish)	2/107	164/7506	0.683265	0.92051	ENSDARG00000029688/ENSDARG00000055723	hsp70.1/hsp70l	dre:30671|dre:30671	2
dre03008	Ribosome biogenesis in eukaryotes - Danio rerio (zebrafish)	1/107	85/7506	0.706931	0.939347	ENSDARG00000101536	rpp25a	dre:100000532	1
dre01200	Carbon metabolism - Danio rerio (zebrafish)	2/107	178/7506	0.726189	0.949896	ENSDARG00000018478/ENSDARG00000041068	agxtb/got2a	dre:79378|dre:406688	2
dre00230	Purine metabolism - Danio rerio (zebrafish)	2/107	188/7506	0.753786	0.949896	ENSDARG00000007024/ENSDARG00000088634	uox/adcy1b	dre:436604|dre:569499	2
dre04114	Oocyte meiosis - Danio rerio (zebrafish)	2/107	191/7506	0.76159	0.949896	ENSDARG00000056691/ENSDARG00000088634	cpeb4a/adcy1b	dre:393956|dre:569499	2
dre04261	Adrenergic signaling in cardiomyocytes - Danio rerio (zebrafish)	3/107	279/7506	0.766154	0.949896	ENSDARG00000016412/ENSDARG00000088634/ENSDARG00000089109	agt/adcy1b/bcl2b	dre:322485|dre:569499|dre:100007048	3
dre03013	RNA transport - Danio rerio (zebrafish)	2/107	195/7506	0.771665	0.949896	ENSDARG00000043404/ENSDARG00000101536	rpp21/rpp25a	dre:445136|dre:100000532	2
dre00010	Glycolysis / Gluconeogenesis - Danio rerio (zebrafish)	1/107	104/7506	0.777679	0.949896	ENSDARG00000031616	g6pca.1	dre:445118	1
dre04146	Peroxisome - Danio rerio (zebrafish)	1/107	108/7506	0.79026	0.949896	ENSDARG00000018478	agxtb	dre:79378	1
dre03018	RNA degradation - Danio rerio (zebrafish)	1/107	116/7506	0.813345	0.949896	ENSDARG00000040284	si:dkey-79d12.5	dre:100538016	1
dre04270	Vascular smooth muscle contraction - Danio rerio (zebrafish)	2/107	220/7506	0.826652	0.949896	ENSDARG00000016412/ENSDARG00000088634	agt/adcy1b	dre:322485|dre:569499	2
dre04020	Calcium signaling pathway - Danio rerio (zebrafish)	4/107	403/7506	0.834086	0.949896	ENSDARG00000056909/ENSDARG00000027355/ENSDARG00000038918/ENSDARG00000088634	LO018309.1/slc25a4/drd1b/adcy1b	dre:571431|dre:327067|dre:568126|dre:569499	4
dre00562	Inositol phosphate metabolism - Danio rerio (zebrafish)	1/107	129/7506	0.845607	0.949896	ENSDARG00000002764	miox	dre:571850	1
dre04520	Adherens junction - Danio rerio (zebrafish)	1/107	133/7506	0.854373	0.949896	ENSDARG00000056909	LO018309.1	dre:571431	1
dre04012	ErbB signaling pathway - Danio rerio (zebrafish)	1/107	135/7506	0.85857	0.949896	ENSDARG00000056909	LO018309.1	dre:571431	1
dre04310	Wnt signaling pathway - Danio rerio (zebrafish)	2/107	239/7506	0.86023	0.949896	ENSDARG00000038569/ENSDARG00000015355	fzd8b/fosl1a	dre:58072|dre:564241	2
dre04371	Apelin signaling pathway - Danio rerio (zebrafish)	2/107	240/7506	0.861822	0.949896	ENSDARG00000088634/ENSDARG00000035557	adcy1b/gabarapa	dre:569499|dre:326974	2
dre04150	mTOR signaling pathway - Danio rerio (zebrafish)	2/107	249/7506	0.875434	0.949896	ENSDARG00000038569/ENSDARG00000043465	fzd8b/atp6v1b2	dre:58072|dre:359840	2
dre04350	TGF-beta signaling pathway - Danio rerio (zebrafish)	1/107	147/7506	0.881347	0.949896	ENSDARG00000102175	hamp	dre:402837	1
dre04514	Cell adhesion molecules (CAMs) - Danio rerio (zebrafish)	1/107	154/7506	0.892914	0.951787	ENSDARG00000042677	cadm1b	dre:562183	1
dre00190	Oxidative phosphorylation - Danio rerio (zebrafish)	1/107	168/7506	0.912801	0.953081	ENSDARG00000043465	atp6v1b2	dre:359840	1
dre04110	Cell cycle - Danio rerio (zebrafish)	1/107	175/7506	0.921324	0.953081	ENSDARG00000019417	gadd45ga	dre:402991	1
dre04142	Lysosome - Danio rerio (zebrafish)	1/107	177/7506	0.923604	0.953081	ENSDARG00000045618	clta	dre:406318	1
dre04510	Focal adhesion - Danio rerio (zebrafish)	2/107	345/7506	0.960901	0.981131	ENSDARG00000056909/ENSDARG00000089109	LO018309.1/bcl2b	dre:571431|dre:100007048	2
dre04530	Tight junction - Danio rerio (zebrafish)	1/107	274/7506	0.981829	0.992056	ENSDARG00000008790	actr3b	dre:406250	1
dre04810	Regulation of actin cytoskeleton - Danio rerio (zebrafish)	1/107	361/7506	0.995071	0.995071	ENSDARG00000056909	LO018309.1	dre:571431	1
